# Supplementary material for: 4-(2H-Tetra­zol-5-yl)pyridinium perchlorate
Source: Acta Crystallogr Sect E Struct Rep Online. 2009 May 20;65(Pt 6):o1349. doi: 10.1107/S1600536809018200 (PMC2969801; doi:10.1107/S1600536809018200)
Supplement: Supplementary file 2 [file e-65-o1349-Isup2.hkl]

# 
# h,k,l, Fc-squared, Fo-squared, sigma(Fo-squared) and status flag 
# 
data_I
_shelx_title ' 1 in P2(1)/n' 
_shelx_refln_list_code          4 
_shelx_F_calc_maximum      139.45 
_exptl_crystal_F_000       504.00 
_reflns_d_resolution_high  0.7703 
 
loop_ 
 _symmetry_equiv_pos_as_xyz 
 'x, y, z' 
 '-x+1/2, y+1/2, -z+1/2' 
 '-x, -y, -z' 
 'x-1/2, -y-1/2, z-1/2' 
 
_cell_length_a     5.2033 
_cell_length_b    14.7639 
_cell_length_c    12.2441 
_cell_angle_alpha  90.000 
_cell_angle_beta  101.780 
_cell_angle_gamma  90.000 
 
_shelx_F_squared_multiplier     1.000 
 
loop_ 
 _refln_index_h 
 _refln_index_k 
 _refln_index_l 
 _refln_F_squared_calc 
 _refln_F_squared_meas 
 _refln_F_squared_sigma 
 _refln_observed_status 
   2   0   0      325.88      273.85      6.47 o 
   4   0   0      125.17      112.50      5.91 o 
   6   0   0      155.21      173.45     11.13 o 
   1   1   0     3692.52     3811.75     40.94 o 
   2   1   0     4210.65     4247.07     52.20 o 
   3   1   0      197.14      205.38      3.26 o 
   4   1   0      466.28      465.47     12.28 o 
   5   1   0       26.47       23.12      2.85 o 
   6   1   0      144.86      145.78      6.92 o 
   1   2   0     5953.31     5784.18     71.08 o 
   2   2   0       61.83       54.90      1.32 o 
   3   2   0     1050.37     1121.58     22.64 o 
   4   2   0        0.96        1.87      1.31 o 
   5   2   0      414.43      382.96     12.25 o 
   6   2   0       26.57       27.04      3.13 o 
   1   3   0     5198.69     5225.94     54.38 o 
   2   3   0      361.13      342.46      4.34 o 
   3   3   0        0.16        2.30      0.69 o 
   4   3   0        0.89        4.13      3.29 o 
   5   3   0        5.66       11.20      2.02 o 
   6   3   0        0.14        1.30      2.16 o 
   0   4   0      759.18      735.54     25.70 o 
   1   4   0        9.03        6.69      0.49 o 
   2   4   0      386.77      366.72      5.10 o 
   3   4   0     1939.13     2082.57     32.54 o 
   4   4   0       14.98       15.52      1.30 o 
   5   4   0      359.26      358.07     11.85 o 
   6   4   0       25.93       25.19      3.10 o 
   1   5   0      340.81      302.86      3.88 o 
   2   5   0       15.07       14.82      0.97 o 
   3   5   0      246.18      242.66      4.49 o 
   4   5   0      272.41      267.95      6.64 o 
   5   5   0      890.30      849.02     25.38 o 
   6   5   0       41.99       49.15      5.21 o 
   0   6   0     2586.31     2544.01     37.78 o 
   1   6   0      159.50      168.59      2.42 o 
   2   6   0      189.00      173.47      3.05 o 
   3   6   0       49.80       58.05      2.52 o 
   4   6   0      413.98      404.10     12.41 o 
   5   6   0        7.59        7.61      1.99 o 
   6   6   0       69.91       66.99      4.78 o 
   1   7   0       56.87       76.80      1.54 o 
   2   7   0       19.63       18.17      1.06 o 
   3   7   0      118.69      120.24      3.04 o 
   4   7   0       39.07       33.21      2.05 o 
   5   7   0        9.41       13.15      2.24 o 
   6   7   0      168.38      163.90      8.11 o 
   0   8   0      761.71      710.83     17.14 o 
   1   8   0      332.44      404.15      7.34 o 
   2   8   0        4.44        7.63      0.87 o 
   3   8   0      367.56      349.65      7.10 o 
   4   8   0      469.00      468.42     11.83 o 
   5   8   0        1.39        4.25      2.13 o 
   6   8   0       11.70       12.11      3.37 o 
   1   9   0        0.21        2.86      0.92 o 
   2   9   0        7.76        8.38      1.05 o 
   3   9   0        0.69        3.35      1.20 o 
   4   9   0      334.22      342.69      9.27 o 
   5   9   0       21.22       21.48      2.55 o 
   0  10   0     1526.98     1431.67     39.08 o 
   1  10   0        9.86       13.94      1.31 o 
   2  10   0      154.64      149.99      3.45 o 
   3  10   0      108.02       99.95      3.27 o 
   4  10   0       84.98       81.17      3.56 o 
   5  10   0       51.77       49.01      3.79 o 
   1  11   0      341.84      335.10     11.04 o 
   2  11   0        5.59        6.87      1.02 o 
   3  11   0        1.53        1.35      1.02 o 
   4  11   0        8.86       15.04      2.23 o 
   5  11   0        3.12       -1.67      2.07 o 
   0  12   0      207.76      218.03     14.34 o 
   1  12   0      501.19      502.58     13.81 o 
   2  12   0        9.74        8.78      1.27 o 
   3  12   0       23.92       26.68      1.90 o 
   4  12   0        5.53        4.88      1.94 o 
   5  12   0       86.04       94.68      7.79 o 
   1  13   0     1310.08     1288.75     34.08 o 
   2  13   0       58.21       57.79      6.12 o 
   3  13   0        1.68        2.98      1.38 o 
   4  13   0        0.51       -0.55      2.32 o 
   0  14   0      902.53      927.95     37.46 o 
   1  14   0        3.59        6.41      4.29 o 
   2  14   0        9.71       20.30      3.26 o 
   3  14   0      171.00      163.88      6.87 o 
   4  14   0        0.51        4.63      2.51 o 
   1  15   0       19.67       20.88      4.16 o 
   2  15   0      382.37      355.37     18.14 o 
   3  15   0        5.41        6.31      2.28 o 
   4  15   0       69.98       61.55      6.33 o 
   0  16   0       77.53       81.22      9.68 o 
   1  16   0       24.67       24.01      2.77 o 
   2  16   0       36.08       42.42      4.29 o 
   3  16   0        0.15        4.25      2.32 o 
   1  17   0        0.75        3.92      1.99 o 
   2  17   0       91.41       94.84      5.67 o 
   3  17   0        6.11       14.74      5.69 o 
   0  18   0      351.71      350.50     19.59 o 
   1  18   0        4.30        6.39      5.07 o 
   2  18   0       25.99       25.66      3.50 o 
  -5   0   1      166.45      157.94     10.80 o 
  -3   0   1      272.95      332.45     23.42 o 
  -1   0   1      152.98      144.36      3.47 o 
   1   0   1      481.12      480.81     11.41 o 
   3   0   1      132.19      133.25      8.28 o 
   5   0   1       84.91       92.40      6.57 o 
  -6   1   1        0.26        3.26      1.96 o 
  -5   1   1        0.05        5.04      1.68 o 
  -4   1   1       23.98       24.84      3.20 o 
  -3   1   1     1744.14     1779.17     44.50 o 
  -2   1   1      855.56      767.81     10.73 o 
  -1   1   1     1907.76     1819.52     12.54 o 
   1   1   1     7241.54     7098.65    105.30 o 
   2   1   1      738.63      805.06      8.88 o 
   3   1   1     2360.50     2436.45     30.28 o 
   4   1   1      215.69      216.84      6.57 o 
   5   1   1        9.78       15.86      2.20 o 
   6   1   1        0.27        2.71      2.21 o 
  -6   2   1       19.48       27.35      3.05 o 
  -5   2   1        6.10       11.33      4.23 o 
  -4   2   1        7.58        7.11      1.90 o 
  -3   2   1     1050.25     1144.92     16.88 o 
  -2   2   1     1648.78     1688.68     22.02 o 
  -1   2   1     5756.68     5784.47     49.05 o 
   0   2   1      868.15      918.76     12.86 o 
   1   2   1     2435.96     2536.14     25.12 o 
   2   2   1      222.25      183.33      4.08 o 
   3   2   1      992.49     1109.68     14.72 o 
   4   2   1       94.84       96.65      4.84 o 
   5   2   1       34.35       30.32      3.34 o 
   6   2   1       13.22       15.17      2.72 o 
  -6   3   1       34.72       29.77      4.81 o 
  -5   3   1       94.22       97.18      4.54 o 
  -4   3   1     1055.29     1048.26     25.89 o 
  -3   3   1       21.10       23.30      1.31 o 
  -2   3   1      241.56      188.67      3.53 o 
  -1   3   1      806.00      738.55      8.80 o 
   0   3   1     7098.37     6479.90    176.87 o 
   1   3   1      470.37      424.71      4.69 o 
   2   3   1      279.49      313.07      4.22 o 
   3   3   1       31.53       42.46      1.45 o 
   4   3   1       27.05       22.82      2.12 o 
   5   3   1      190.61      178.73      6.91 o 
   6   3   1      168.83      174.59      8.93 o 
  -6   4   1       18.54       22.61      2.93 o 
  -5   4   1       59.07       61.90      3.58 o 
  -4   4   1        2.32        5.52      2.15 o 
  -3   4   1        0.51        2.45      0.96 o 
  -2   4   1      445.54      448.13      6.35 o 
  -1   4   1      562.69      611.94      6.64 o 
   0   4   1     1656.58     1719.00     31.63 o 
   1   4   1      232.35      228.55      3.67 o 
   2   4   1       76.46      104.04      1.94 o 
   3   4   1       18.21       18.53      1.03 o 
   4   4   1      242.17      215.05      5.35 o 
   5   4   1       55.98       45.82      3.32 o 
   6   4   1       71.18       69.87      4.76 o 
  -6   5   1        1.19        3.23      2.05 o 
  -5   5   1       10.95       13.90      2.14 o 
  -4   5   1      568.29      550.94     11.64 o 
  -3   5   1        0.00        0.36      0.89 o 
  -2   5   1      784.57      725.82     10.22 o 
  -1   5   1        2.86        0.62      0.61 o 
   0   5   1     2624.51     2285.29     13.67 o 
   1   5   1       10.47        6.18      0.80 o 
   2   5   1     1088.16     1188.83     16.95 o 
   3   5   1       75.92       86.88      2.20 o 
   4   5   1       27.24       29.99      1.84 o 
   5   5   1       87.01       94.86      4.73 o 
   6   5   1      106.49       97.57      5.80 o 
  -6   6   1      201.23      205.98      8.98 o 
  -5   6   1       52.02       47.32      3.88 o 
  -4   6   1       14.03       18.95      1.97 o 
  -3   6   1      129.48      123.58      2.86 o 
  -2   6   1      309.46      343.51      5.52 o 
  -1   6   1      321.86      379.62      4.82 o 
   0   6   1      439.42      406.46      5.70 o 
   1   6   1       10.14       16.76      1.28 o 
   2   6   1      133.79      131.74      2.75 o 
   3   6   1      161.22      144.53      3.34 o 
   4   6   1      972.15      987.68     22.07 o 
   5   6   1       30.61       27.57      3.13 o 
   6   6   1       33.16       34.67      3.69 o 
  -6   7   1        1.12        2.29      2.04 o 
  -5   7   1      258.48      249.55      8.99 o 
  -4   7   1      215.27      207.93      5.59 o 
  -3   7   1       81.14       79.06      2.31 o 
  -2   7   1       12.46       14.85      0.93 o 
  -1   7   1     1851.87     1948.53     25.64 o 
   0   7   1      600.94      601.28     11.01 o 
   1   7   1      188.28      182.65      2.88 o 
   2   7   1      429.70      465.82      7.92 o 
   3   7   1      777.26      775.99     14.26 o 
   4   7   1       84.87       78.85      3.40 o 
   5   7   1      363.11      360.05     12.17 o 
   6   7   1        1.64        1.77      2.16 o 
  -6   8   1        4.85        7.96      2.58 o 
  -5   8   1      226.06      230.08      8.59 o 
  -4   8   1      261.34      259.26      7.12 o 
  -3   8   1     1348.04     1307.36     23.32 o 
  -2   8   1      984.19     1067.38     17.07 o 
  -1   8   1      285.92      255.87      4.01 o 
   0   8   1      310.56      359.78      5.97 o 
   1   8   1      444.32      426.21      9.39 o 
   2   8   1      262.20      262.94      5.05 o 
   3   8   1      240.94      243.57      5.48 o 
   4   8   1      191.81      180.09      5.66 o 
   5   8   1       14.07       31.12      7.85 o 
  -5   9   1       22.52       28.57      2.91 o 
  -4   9   1      383.10      365.41      9.50 o 
  -3   9   1      203.92      199.22      4.80 o 
  -2   9   1       32.17       35.21      1.37 o 
  -1   9   1      288.11      294.56      4.24 o 
   0   9   1     1332.44     1353.30     22.33 o 
   1   9   1      452.24      422.21     10.13 o 
   2   9   1       12.19       14.80      1.19 o 
   3   9   1      215.75      228.39      5.30 o 
   4   9   1       25.03       25.19      2.48 o 
   5   9   1       48.79       45.05      3.67 o 
  -5  10   1       51.50       50.39      3.60 o 
  -4  10   1      238.72      226.86      6.66 o 
  -3  10   1      158.71      162.89      4.20 o 
  -2  10   1      167.12      172.33      3.76 o 
  -1  10   1      829.39      846.50     15.83 o 
   0  10   1      238.69      216.93      4.45 o 
   1  10   1      190.69      175.84      3.25 o 
   2  10   1      370.59      368.92      7.22 o 
   3  10   1        5.82        7.22      1.19 o 
   4  10   1        8.54        8.95      1.72 o 
   5  10   1        1.97        1.70      1.74 o 
  -5  11   1        0.41        1.56      2.35 o 
  -4  11   1      129.32      131.34      5.15 o 
  -3  11   1      134.88      128.25      3.75 o 
  -2  11   1     1346.09     1287.64     22.75 o 
  -1  11   1       75.28       79.53      2.59 o 
   0  11   1     1247.53     1182.35     21.76 o 
   1  11   1       13.91       16.90      1.69 o 
   2  11   1       47.44       48.60      1.95 o 
   3  11   1       49.90       50.94      2.32 o 
   4  11   1       63.79       68.31      3.49 o 
   5  11   1        0.95        2.30      1.84 o 
  -5  12   1        7.70        5.68      2.26 o 
  -4  12   1       70.15       66.38      4.02 o 
  -3  12   1        4.75        6.24      1.44 o 
  -2  12   1      277.55      246.05      6.43 o 
  -1  12   1       44.72       44.72      3.36 o 
   0  12   1     1216.44     1214.09     28.51 o 
   1  12   1       20.22       20.28      1.76 o 
   2  12   1     1153.40     1162.68     22.30 o 
   3  12   1        6.28        7.42      1.62 o 
   4  12   1      476.55      475.11     13.79 o 
   5  12   1        4.11        6.46      3.26 o 
  -4  13   1       89.84       92.71      4.94 o 
  -3  13   1      559.67      552.73     14.82 o 
  -2  13   1        0.12        5.35      2.17 o 
  -1  13   1      301.63      289.69      9.20 o 
   0  13   1      506.31      495.05     14.49 o 
   1  13   1      763.80      765.19     21.57 o 
   2  13   1        7.91        7.13      1.87 o 
   3  13   1      626.48      616.94     19.00 o 
   4  13   1       21.71       23.34      3.31 o 
  -4  14   1       61.93       68.21      5.34 o 
  -3  14   1      149.41      153.59      6.81 o 
  -2  14   1       10.00        8.12      2.14 o 
  -1  14   1      295.16      278.91      9.45 o 
   0  14   1        0.03        1.21      1.49 o 
   1  14   1      605.02      612.14     18.50 o 
   2  14   1      199.50      199.56      7.73 o 
   3  14   1        1.55        1.45      1.71 o 
   4  14   1       14.97       21.53      3.61 o 
  -4  15   1        0.03       -2.40      2.43 o 
  -3  15   1        0.79        1.06      1.81 o 
  -2  15   1        0.59        2.78      1.79 o 
  -1  15   1      164.64      156.00      6.48 o 
   0  15   1       76.05       74.26      4.15 o 
   1  15   1       39.45       38.55      3.13 o 
   2  15   1       30.77       36.76      3.64 o 
   3  15   1       87.48       98.70      5.41 o 
   4  15   1       50.87       47.99      4.94 o 
  -3  16   1      207.86      207.17      9.69 o 
  -2  16   1        1.10        1.01      1.76 o 
  -1  16   1      262.46      259.12     10.00 o 
   0  16   1        0.01       -1.72      1.72 o 
   1  16   1      244.44      216.51      8.53 o 
   2  16   1       69.34       68.38      4.42 o 
   3  16   1       19.73       18.26      3.12 o 
  -3  17   1        5.09       10.43      3.98 o 
  -2  17   1       10.82       20.32      3.61 o 
  -1  17   1       96.45      102.71      5.64 o 
   0  17   1      161.43      147.23      8.17 o 
   1  17   1       31.94       23.58      2.92 o 
   2  17   1        0.04       -2.02      2.02 o 
  -2  18   1        5.10        4.27      2.89 o 
  -1  18   1        0.27       -0.12      1.83 o 
   0  18   1        2.28        7.15      2.37 o 
   1  18   1        0.06        0.81      2.08 o 
   2  18   1        0.15        1.69      2.13 o 
   0  19   1       16.78       21.35      4.16 o 
  -6   0   2       19.87       19.14      3.22 o 
  -4   0   2     1201.55     1319.11     44.62 o 
  -2   0   2     7556.35     7490.16    176.91 o 
   0   0   2      109.49      106.87      1.89 o 
   2   0   2     2792.70     2828.56     49.29 o 
   4   0   2      758.62      778.22     36.23 o 
   6   0   2       80.77       95.82      8.53 o 
  -6   1   2        0.54        0.94      1.77 o 
  -5   1   2      181.76      170.80      6.49 o 
  -4   1   2      161.20      183.58      8.06 o 
  -3   1   2     1775.38     1752.09     38.79 o 
  -2   1   2        0.65        0.68      0.52 o 
  -1   1   2      243.16      243.84      3.58 o 
   0   1   2     1082.02     1181.43     18.53 o 
   1   1   2      462.72      475.03      5.20 o 
   2   1   2      143.47      109.48      1.91 o 
   3   1   2      470.55      464.04      6.97 o 
   4   1   2      555.56      527.94     14.42 o 
   5   1   2       47.75       51.32      3.85 o 
   6   1   2       38.88       46.42      4.18 o 
  -6   2   2       58.32       60.05      4.18 o 
  -5   2   2       11.49       13.95      2.07 o 
  -4   2   2       48.10       51.82      2.73 o 
  -3   2   2       17.89       18.73      1.65 o 
  -2   2   2     1583.08     1475.63     25.40 o 
  -1   2   2     4742.05     4915.86     53.25 o 
   0   2   2      739.42      768.48      9.93 o 
   1   2   2     2452.08     2281.84     24.23 o 
   2   2   2      331.05      427.24      5.77 o 
   3   2   2      563.71      552.13     11.79 o 
   4   2   2      602.87      590.55     15.72 o 
   5   2   2      100.87      101.02      4.94 o 
   6   2   2       62.70       63.64      4.63 o 
  -6   3   2        4.92        7.67      2.37 o 
  -5   3   2       59.58       62.72      3.57 o 
  -4   3   2       94.33       91.77      3.72 o 
  -3   3   2      859.31      814.72     26.02 o 
  -2   3   2       10.94        9.06      0.84 o 
  -1   3   2       16.50       16.84      0.61 o 
   0   3   2     8597.88     7947.87    127.13 o 
   1   3   2        3.39        3.77      0.47 o 
   2   3   2      282.01      311.98      7.27 o 
   3   3   2       18.02       11.11      0.87 o 
   4   3   2       89.04       92.29      3.05 o 
   5   3   2       21.11       29.00      4.55 o 
   6   3   2        1.90        7.11      3.05 o 
  -6   4   2        0.00        1.02      3.01 o 
  -5   4   2        7.94        5.34      2.13 o 
  -4   4   2       37.50       32.51      3.64 o 
  -3   4   2       17.47       31.84      1.33 o 
  -2   4   2       55.27       51.95      1.31 o 
  -1   4   2     6370.23     5961.54     66.09 o 
   0   4   2     1235.97     1191.62     23.64 o 
   1   4   2      181.35      163.67      2.33 o 
   2   4   2       86.82       90.03      1.92 o 
   3   4   2      981.01      987.05     15.64 o 
   4   4   2       58.63       57.80      2.49 o 
   5   4   2        0.02       -0.75      1.57 o 
   6   4   2        3.08        5.00      2.26 o 
  -6   5   2        5.88        8.29      2.30 o 
  -5   5   2      106.73       95.16      4.56 o 
  -4   5   2      347.57      337.83      7.74 o 
  -3   5   2      776.72      745.72     13.23 o 
  -2   5   2       37.60       38.09      1.28 o 
  -1   5   2     2267.36     2581.83     41.74 o 
   0   5   2      660.64      611.54     10.88 o 
   1   5   2     1068.68     1211.27     15.02 o 
   2   5   2       29.10       29.31      1.07 o 
   3   5   2        1.69        3.31      0.86 o 
   4   5   2      137.67      143.09      4.42 o 
   5   5   2      242.52      240.23      8.89 o 
   6   5   2        7.35        1.95      2.65 o 
  -6   6   2      142.87      141.09      6.92 o 
  -5   6   2       39.44       42.01      3.06 o 
  -4   6   2     1247.07     1174.41     26.94 o 
  -3   6   2        9.78       13.16      1.17 o 
  -2   6   2      194.26      197.38      4.26 o 
  -1   6   2     3823.59     3698.90     43.16 o 
   0   6   2     1952.47     2047.60     29.86 o 
   1   6   2      358.17      439.59      5.95 o 
   2   6   2      161.19      178.44      3.44 o 
   3   6   2       81.12       83.20      2.44 o 
   4   6   2      469.82      474.24     11.25 o 
   5   6   2       20.90       35.57      5.94 o 
   6   6   2       74.13       79.11      5.41 o 
  -6   7   2       10.12       12.23      2.62 o 
  -5   7   2       34.51       39.22      3.08 o 
  -4   7   2       17.80       17.79      1.57 o 
  -3   7   2      913.53      945.96     16.57 o 
  -2   7   2      414.33      403.37      6.53 o 
  -1   7   2       13.96       21.74      1.03 o 
   0   7   2      442.57      397.74      6.51 o 
   1   7   2      622.07      648.05      9.12 o 
   2   7   2       96.15       93.72      2.26 o 
   3   7   2       69.16       65.76      2.80 o 
   4   7   2      455.18      450.78     11.31 o 
   5   7   2       98.13       95.39      5.40 o 
  -6   8   2       29.05       36.20      3.69 o 
  -5   8   2      154.36      156.41      6.51 o 
  -4   8   2      380.85      375.28      9.44 o 
  -3   8   2      216.45      219.44      4.87 o 
  -2   8   2      406.99      382.98      6.48 o 
  -1   8   2      173.04      201.32      4.03 o 
   0   8   2      311.92      331.48      5.78 o 
   1   8   2      104.76      122.76      2.42 o 
   2   8   2      155.26      158.63      3.39 o 
   3   8   2       15.59       15.69      1.49 o 
   4   8   2      166.50      166.75      5.34 o 
   5   8   2       55.97       46.29      3.67 o 
  -5   9   2       45.01       45.98      3.89 o 
  -4   9   2       52.51       51.80      2.78 o 
  -3   9   2       49.30       46.88      1.93 o 
  -2   9   2      772.88      811.49     13.36 o 
  -1   9   2        0.27        0.61      0.78 o 
   0   9   2     1458.62     1507.87     26.11 o 
   1   9   2        2.74        5.00      1.12 o 
   2   9   2       60.92       65.72      2.10 o 
   3   9   2       97.83       91.59      2.95 o 
   4   9   2      295.28      303.26      8.74 o 
   5   9   2       49.49       50.83      3.68 o 
  -5  10   2       35.84       39.98      4.30 o 
  -4  10   2      153.75      150.96      5.23 o 
  -3  10   2       17.26       16.81      1.41 o 
  -2  10   2      139.24      129.56      3.68 o 
  -1  10   2     1152.94     1177.89     22.46 o 
   0  10   2       10.35       16.98      1.18 o 
   1  10   2     1549.83     1529.30     23.01 o 
   2  10   2      362.85      381.15     12.08 o 
   3  10   2      732.63      733.41     15.46 o 
   4  10   2       64.67       72.62      3.88 o 
   5  10   2       43.94       40.44      3.51 o 
  -5  11   2        0.90       -0.88      2.02 o 
  -4  11   2        9.88       14.18      1.75 o 
  -3  11   2      823.66      797.49     16.27 o 
  -2  11   2      229.10      213.83      5.70 o 
  -1  11   2      159.35      145.53      3.91 o 
   0  11   2        8.56       11.78      1.16 o 
   1  11   2      150.29      130.64      3.80 o 
   2  11   2       94.55       94.50      2.76 o 
   3  11   2      972.01      954.68     30.90 o 
   4  11   2        5.92        6.73      1.65 o 
   5  11   2      154.84      149.93      7.07 o 
  -5  12   2       22.74       29.17      3.94 o 
  -4  12   2        8.34       10.52      2.05 o 
  -3  12   2        3.59        2.83      1.45 o 
  -2  12   2       24.26       27.46      3.28 o 
  -1  12   2      292.41      292.26      7.09 o 
   0  12   2      392.88      363.54      8.38 o 
   1  12   2      284.54      261.41      6.61 o 
   2  12   2      116.20      118.86      4.20 o 
   3  12   2       94.65       97.66      3.40 o 
   4  12   2       25.84       23.84      2.50 o 
  -4  13   2       32.43       34.09      3.05 o 
  -3  13   2      600.38      591.90     16.84 o 
  -2  13   2        0.40        2.10      1.29 o 
  -1  13   2       48.38       49.75      3.15 o 
   0  13   2       39.71       40.89      2.12 o 
   1  13   2       77.65       69.55      2.83 o 
   2  13   2      385.80      389.27     10.63 o 
   3  13   2      227.43      237.38      7.80 o 
   4  13   2       26.48       26.96      3.57 o 
  -4  14   2       93.62       91.76      6.34 o 
  -3  14   2        9.88       11.24      1.83 o 
  -2  14   2      379.04      397.96     13.33 o 
  -1  14   2      367.47      371.08     11.86 o 
   0  14   2        3.58        3.96      1.68 o 
   1  14   2        0.95        2.90      1.60 o 
   2  14   2      162.18      170.08      6.91 o 
   3  14   2       96.10      107.72      8.50 o 
   4  14   2      217.63      230.49     11.64 o 
  -4  15   2       41.70       57.43      5.18 o 
  -3  15   2        0.23        0.42      1.71 o 
  -2  15   2      355.74      332.18     11.91 o 
  -1  15   2        1.89       -0.06      2.22 o 
   0  15   2     1394.70     1349.39     39.82 o 
   1  15   2        2.29        7.50      2.92 o 
   2  15   2       95.30       94.16      5.03 o 
   3  15   2        1.42        1.61      1.91 o 
  -3  16   2        0.47       -0.66      1.86 o 
  -2  16   2        9.94       11.55      2.48 o 
  -1  16   2       20.31       24.29      2.75 o 
   0  16   2       30.46       39.23      6.25 o 
   1  16   2        1.80        7.79      4.30 o 
   2  16   2       31.11       31.21      3.19 o 
   3  16   2       11.64       22.89      3.62 o 
  -3  17   2        6.00       11.26      4.26 o 
  -2  17   2       16.53       19.35      2.91 o 
  -1  17   2        0.15        1.12      1.80 o 
   0  17   2       26.03       25.92      3.02 o 
   1  17   2        7.77        9.67      3.26 o 
   2  17   2       86.96       84.37      5.43 o 
  -2  18   2        0.23        0.02      2.06 o 
  -1  18   2      167.45      171.21      8.26 o 
   0  18   2        1.66        4.90      2.59 o 
   1  18   2       17.02       22.24      3.04 o 
   0  19   2        8.72       15.59      3.63 o 
  -5   0   3      117.74      117.69      6.94 o 
  -3   0   3     1393.05     1402.95     21.90 o 
  -1   0   3    10866.70    12137.12    195.30 o 
   1   0   3       97.09       77.32      1.61 o 
   3   0   3     1806.31     1691.47     37.41 o 
   5   0   3      737.26      750.73     32.79 o 
  -6   1   3      112.76      109.52      5.66 o 
  -5   1   3       11.73       14.56      1.83 o 
  -4   1   3       49.04       48.86      2.60 o 
  -3   1   3      428.95      390.07      4.02 o 
  -2   1   3      208.63      235.17      4.46 o 
  -1   1   3    19445.42    20653.54    229.53 o 
   0   1   3      532.25      491.35      8.49 o 
   1   1   3     6027.11     5880.27     67.40 o 
   2   1   3      402.14      409.01      5.81 o 
   3   1   3       46.77       38.36      1.34 o 
   4   1   3      213.30      226.61      5.65 o 
   5   1   3      263.94      269.87     11.04 o 
   6   1   3        0.31        1.86      2.01 o 
  -6   2   3        6.31       10.76      2.62 o 
  -5   2   3       28.71       23.70      2.12 o 
  -4   2   3       64.50       63.02      2.83 o 
  -3   2   3     1077.27     1100.44     21.70 o 
  -2   2   3      118.66      100.43      1.62 o 
  -1   2   3     9148.54     9947.40    111.18 o 
   0   2   3    12060.78    11498.13    191.71 o 
   1   2   3       19.49       10.52      0.88 o 
   2   2   3       36.84       53.64      1.55 o 
   3   2   3     1139.63     1101.02     17.50 o 
   4   2   3       24.74       26.73      2.13 o 
   5   2   3      187.24      175.82      7.06 o 
   6   2   3      155.56      151.77      7.62 o 
  -6   3   3       89.25      103.93      5.60 o 
  -5   3   3       15.90       23.37      2.45 o 
  -4   3   3      682.53      688.00     17.47 o 
  -3   3   3       52.90       46.46      1.59 o 
  -2   3   3      843.74      827.92     10.31 o 
  -1   3   3     1400.53     1566.47     17.07 o 
   0   3   3     6389.31     6178.89    121.01 o 
   1   3   3      319.15      373.55      4.64 o 
   2   3   3      551.06      542.73      9.53 o 
   3   3   3       75.33       82.15      2.16 o 
   4   3   3     3542.54     3398.93     73.03 o 
   5   3   3        0.96        0.42      1.65 o 
   6   3   3       50.38       61.88      4.65 o 
  -6   4   3        2.26        4.04      2.36 o 
  -5   4   3       50.38       50.52      3.31 o 
  -4   4   3      394.10      348.70     10.65 o 
  -3   4   3        3.11        4.06      0.65 o 
  -2   4   3     3129.42     3018.75     40.13 o 
  -1   4   3      525.10      582.70      6.69 o 
   0   4   3        3.37       16.39      1.40 o 
   1   4   3        0.33        0.18      0.52 o 
   2   4   3      255.84      244.06      4.12 o 
   3   4   3      100.14       99.69      2.64 o 
   4   4   3      374.50      375.35      9.32 o 
   5   4   3       48.01       40.64      3.25 o 
   6   4   3       91.22       87.54      5.64 o 
  -6   5   3      212.19      219.64      8.99 o 
  -5   5   3        4.49        7.17      1.82 o 
  -4   5   3      481.86      474.09     12.45 o 
  -3   5   3      786.72      757.85     12.00 o 
  -2   5   3        0.47        2.49      0.99 o 
  -1   5   3     1874.32     1885.66     21.81 o 
   0   5   3     2031.81     2083.97     37.67 o 
   1   5   3       22.26       19.36      0.84 o 
   2   5   3        0.95        2.86      0.82 o 
   3   5   3       23.82       21.75      2.18 o 
   4   5   3        0.51       -0.21      1.16 o 
   5   5   3      116.24      104.03      5.18 o 
   6   5   3       43.03       46.22      4.33 o 
  -6   6   3       51.07       49.81      4.07 o 
  -5   6   3        5.17        8.07      1.90 o 
  -4   6   3      482.93      466.28     12.02 o 
  -3   6   3      368.17      372.52      6.69 o 
  -2   6   3       29.77       18.44      1.13 o 
  -1   6   3     1372.40     1256.55     27.92 o 
   0   6   3        0.74        4.50      0.90 o 
   1   6   3       38.73       37.59      1.70 o 
   2   6   3      100.91       98.94      2.29 o 
   3   6   3       67.81       69.57      2.16 o 
   4   6   3       55.92       54.05      2.90 o 
   5   6   3       94.40       98.80      6.14 o 
  -6   7   3       20.49       25.21      3.10 o 
  -5   7   3      482.19      465.87     14.89 o 
  -4   7   3      157.66      157.60      4.73 o 
  -3   7   3     1697.62     1726.30     29.96 o 
  -2   7   3      211.62      239.87      5.35 o 
  -1   7   3      506.49      484.17      8.22 o 
   0   7   3      323.47      344.29      7.10 o 
   1   7   3       11.97       10.12      0.73 o 
   2   7   3      507.29      522.24      9.03 o 
   3   7   3       36.03       36.21      1.72 o 
   4   7   3       98.57       91.07      3.63 o 
   5   7   3       12.07        8.27      2.12 o 
  -6   8   3       33.06       32.57      5.78 o 
  -5   8   3       29.74       31.75      3.02 o 
  -4   8   3       41.06       38.31      2.24 o 
  -3   8   3      285.53      269.57      5.77 o 
  -2   8   3       15.29       25.79      1.90 o 
  -1   8   3     2351.82     2345.13     67.74 o 
   0   8   3       74.23       82.05      2.15 o 
   1   8   3       15.10       14.34      0.83 o 
   2   8   3      195.52      197.84      4.19 o 
   3   8   3       65.75       71.78      2.62 o 
   4   8   3        8.10        9.39      1.51 o 
   5   8   3       55.79       51.13      3.75 o 
  -5   9   3        0.60        2.12      1.68 o 
  -4   9   3       14.05       14.12      1.88 o 
  -3   9   3       63.43       65.58      2.60 o 
  -2   9   3       81.95       76.19      2.04 o 
  -1   9   3      702.95      691.66     12.91 o 
   0   9   3      370.30      408.61      7.83 o 
   1   9   3       80.50       81.76      2.13 o 
   2   9   3      462.13      458.77      8.76 o 
   3   9   3      372.86      366.03      7.98 o 
   4   9   3      116.99      119.86      4.56 o 
   5   9   3        1.97        2.31      3.33 o 
  -5  10   3       70.40       64.50      3.76 o 
  -4  10   3       23.60       26.75      2.72 o 
  -3  10   3        8.01       10.66      1.27 o 
  -2  10   3       98.19      108.09      3.39 o 
  -1  10   3       55.84       64.67      2.20 o 
   0  10   3        4.48       12.11      1.18 o 
   1  10   3        6.62       10.45      1.58 o 
   2  10   3       10.43       12.53      1.26 o 
   3  10   3       32.39       44.59      2.54 o 
   4  10   3        1.14        3.55      1.80 o 
   5  10   3      219.89      221.37      9.22 o 
  -5  11   3       16.58       17.51      3.00 o 
  -4  11   3       19.19       21.26      2.34 o 
  -3  11   3       20.82       21.43      1.79 o 
  -2  11   3        1.63        2.15      1.08 o 
  -1  11   3        7.84        8.87      1.20 o 
   0  11   3      410.50      413.19      9.19 o 
   1  11   3       28.85       27.45      1.71 o 
   2  11   3       17.33       14.51      1.28 o 
   3  11   3       54.23       48.65      2.44 o 
   4  11   3      438.99      465.81     13.43 o 
   5  11   3        4.32        9.06      5.00 o 
  -5  12   3        1.85        6.39      2.69 o 
  -4  12   3       60.50       59.22      3.68 o 
  -3  12   3       24.13       28.62      2.05 o 
  -2  12   3       45.19       42.16      3.02 o 
  -1  12   3       36.47       36.85      2.11 o 
   0  12   3     2142.28     2113.65     44.41 o 
   1  12   3       65.31       63.14      2.59 o 
   2  12   3       11.29       19.87      2.13 o 
   3  12   3       13.95       10.99      1.77 o 
   4  12   3        8.98        9.92      2.34 o 
  -4  13   3        0.78        0.62      1.58 o 
  -3  13   3       31.26       28.03      2.37 o 
  -2  13   3      274.23      264.26      9.03 o 
  -1  13   3      256.87      250.43      6.75 o 
   0  13   3        0.79        1.95      1.37 o 
   1  13   3       13.04       11.83      1.56 o 
   2  13   3       51.56       49.51      4.25 o 
   3  13   3       28.24       25.30      2.33 o 
   4  13   3      121.24      119.01      6.97 o 
  -4  14   3        0.67       -0.45      2.03 o 
  -3  14   3        1.01        0.95      1.65 o 
  -2  14   3      301.01      302.67      8.63 o 
  -1  14   3       13.59       10.16      1.44 o 
   0  14   3       61.60       64.40      3.98 o 
   1  14   3       22.95       24.17      2.41 o 
   2  14   3       79.91       74.96      4.27 o 
   3  14   3       80.40       76.09      4.49 o 
   4  14   3        2.43        2.56      2.32 o 
  -4  15   3        7.73        4.60      2.71 o 
  -3  15   3       20.07       20.99      2.74 o 
  -2  15   3        0.74       -1.00      2.11 o 
  -1  15   3      108.09      118.04      5.41 o 
   0  15   3       69.01       66.18      3.93 o 
   1  15   3      125.65      117.31      5.40 o 
   2  15   3       34.82       42.92      3.74 o 
   3  15   3        7.21        5.22      2.17 o 
  -3  16   3      228.30      232.12     10.88 o 
  -2  16   3        0.19       -1.68      1.78 o 
  -1  16   3      116.40      133.87      6.23 o 
   0  16   3        2.83        6.52      3.84 o 
   1  16   3      165.08      152.52      6.76 o 
   2  16   3        0.11        2.59      2.04 o 
   3  16   3      273.61      252.92     12.69 o 
  -3  17   3      181.96      195.02     10.77 o 
  -2  17   3        0.03        2.55      2.07 o 
  -1  17   3       90.00      104.61      5.75 o 
   0  17   3       32.21       40.37      3.88 o 
   1  17   3       16.28       19.47      3.09 o 
   2  17   3       23.63       21.65      3.19 o 
  -2  18   3       94.06      106.62      6.47 o 
  -1  18   3        3.75        4.66      2.32 o 
   0  18   3       26.23       25.14      3.28 o 
   1  18   3       39.44       47.66      4.22 o 
  -6   0   4       14.48       31.06      9.89 o 
  -4   0   4      525.12      514.84     18.61 o 
  -2   0   4      395.36      417.71      7.64 o 
   0   0   4     5715.91     5172.57    217.60 o 
   2   0   4     1836.73     1845.45     68.70 o 
   4   0   4      607.08      618.08     17.05 o 
   6   0   4       18.28       23.49      4.57 o 
  -6   1   4       59.51       58.55      3.75 o 
  -5   1   4       61.73       59.10      3.44 o 
  -4   1   4      185.84      185.43      5.72 o 
  -3   1   4      346.80      334.58      5.34 o 
  -2   1   4      465.75      535.87      7.38 o 
  -1   1   4      367.53      336.48      3.86 o 
   0   1   4      456.47      469.47      7.58 o 
   1   1   4       47.63       64.91      1.34 o 
   2   1   4      466.17      517.28      9.17 o 
   3   1   4      358.77      356.24      6.62 o 
   4   1   4      370.54      352.48      7.36 o 
   5   1   4       12.42       16.98      3.33 o 
   6   1   4       95.79      102.32      6.07 o 
  -6   2   4       23.67       24.52      2.88 o 
  -5   2   4      227.53      226.99      8.65 o 
  -4   2   4       69.17       73.40      3.97 o 
  -3   2   4      182.18      167.80      4.86 o 
  -2   2   4      273.17      328.58      4.97 o 
  -1   2   4      780.75      892.51      9.82 o 
   0   2   4       40.62       23.83      1.28 o 
   1   2   4     1619.51     1626.54     40.68 o 
   2   2   4     1238.68     1268.19     20.48 o 
   3   2   4      152.04      140.02      3.19 o 
   4   2   4       83.75       85.62      2.70 o 
   5   2   4       26.35       33.08      3.04 o 
   6   2   4        3.93       -0.36      1.93 o 
  -6   3   4       10.92       13.87      2.47 o 
  -5   3   4        4.78        8.77      1.89 o 
  -4   3   4      196.03      210.47      6.41 o 
  -3   3   4      102.71      100.82      2.17 o 
  -2   3   4        9.31       10.14      0.79 o 
  -1   3   4       99.70       76.92      1.28 o 
   0   3   4     2056.75     1967.33     21.24 o 
   1   3   4        8.96       25.23      0.84 o 
   2   3   4      510.72      589.62      9.14 o 
   3   3   4       14.07       12.13      1.36 o 
   4   3   4       11.22       11.39      1.48 o 
   5   3   4       29.05       32.48      3.14 o 
  -6   4   4        9.76       11.85      2.41 o 
  -5   4   4      191.64      187.18      6.72 o 
  -4   4   4       85.42       83.50      2.82 o 
  -3   4   4     2408.45     2335.91     35.54 o 
  -2   4   4       14.77       21.70      0.95 o 
  -1   4   4       24.11       13.32      0.67 o 
   0   4   4       10.31       13.64      1.00 o 
   1   4   4       14.82       18.87      0.92 o 
   2   4   4      113.01      126.29      3.48 o 
   3   4   4     1347.40     1357.91     24.30 o 
   4   4   4      270.82      224.34      6.32 o 
   5   4   4      136.22      123.19      6.32 o 
  -6   5   4       11.07        5.16      2.09 o 
  -5   5   4       17.66       24.09      3.52 o 
  -4   5   4       47.41       46.85      2.08 o 
  -3   5   4      786.17      802.87     12.97 o 
  -2   5   4      428.46      493.55      7.37 o 
  -1   5   4     1774.30     1827.75     22.76 o 
   0   5   4      353.72      392.33      7.85 o 
   1   5   4      952.16      967.42     13.36 o 
   2   5   4      255.13      253.65      5.17 o 
   3   5   4      841.81      818.06     15.16 o 
   4   5   4       70.17       61.62      2.85 o 
   5   5   4      174.66      164.85      8.49 o 
  -6   6   4      119.85      117.81     10.16 o 
  -5   6   4      191.67      188.42      7.31 o 
  -4   6   4      116.05      116.55      3.95 o 
  -3   6   4     1461.68     1461.51     24.59 o 
  -2   6   4     1158.34     1208.72     18.03 o 
  -1   6   4       55.03       36.24      1.52 o 
   0   6   4     1644.70     1625.22     28.53 o 
   1   6   4       57.59       58.73      2.63 o 
   2   6   4      272.63      281.08      5.30 o 
   3   6   4        2.21        1.42      0.89 o 
   4   6   4      214.66      206.44      6.13 o 
   5   6   4       57.92       54.11      3.82 o 
  -6   7   4        4.89       10.87      2.61 o 
  -5   7   4      209.26      191.97     14.15 o 
  -4   7   4     1184.65     1243.96     35.03 o 
  -3   7   4       17.77       23.30      1.41 o 
  -2   7   4      271.96      248.95      4.36 o 
  -1   7   4      210.55      204.90      2.85 o 
   0   7   4       45.74       47.58      1.38 o 
   1   7   4       73.63       70.21      1.75 o 
   2   7   4       90.86       86.49      2.39 o 
   3   7   4       79.09       75.18      2.55 o 
   4   7   4       29.39       28.36      2.27 o 
   5   7   4        0.43       -0.02      1.54 o 
  -6   8   4      194.60      186.37      8.57 o 
  -5   8   4       21.90       22.21      2.55 o 
  -4   8   4       37.90       36.25      3.86 o 
  -3   8   4       78.72       82.67      2.85 o 
  -2   8   4      884.12      926.66     14.61 o 
  -1   8   4       31.89       31.87      1.42 o 
   0   8   4     1533.44     1480.15     25.66 o 
   1   8   4      439.58      439.62      7.08 o 
   2   8   4      996.22      995.58     17.61 o 
   3   8   4       18.34       20.59      2.04 o 
   4   8   4      275.79      265.19      7.84 o 
   5   8   4       10.23       14.63      2.51 o 
  -5   9   4       29.50       22.56      3.63 o 
  -4   9   4      826.56      825.82     19.84 o 
  -3   9   4      184.25      181.99      4.27 o 
  -2   9   4      450.88      438.52      8.37 o 
  -1   9   4       22.46       27.69      1.46 o 
   0   9   4       79.42       60.06      1.95 o 
   1   9   4       11.79       11.54      0.80 o 
   2   9   4       90.56       80.54      2.82 o 
   3   9   4       25.98       31.71      1.87 o 
   4   9   4      347.31      361.76     10.43 o 
   5   9   4       29.17       26.17      3.18 o 
  -5  10   4       18.94       22.47      4.49 o 
  -4  10   4        1.57        2.85      1.45 o 
  -3  10   4      520.09      506.47     11.49 o 
  -2  10   4        9.77       11.28      1.34 o 
  -1  10   4      275.51      261.90      6.15 o 
   0  10   4      749.62      760.78     15.20 o 
   1  10   4      327.56      330.15      7.76 o 
   2  10   4      179.03      172.47      4.22 o 
   3  10   4      764.89      774.54     16.82 o 
   4  10   4        8.48        9.70      1.78 o 
   5  10   4       78.24       96.26      8.36 o 
  -5  11   4        2.53        3.10      2.28 o 
  -4  11   4       19.81       21.99      2.45 o 
  -3  11   4      444.22      413.54     10.78 o 
  -2  11   4      103.51      112.27      4.48 o 
  -1  11   4      331.27      354.27     10.89 o 
   0  11   4      113.94      105.40      3.34 o 
   1  11   4     1192.04     1208.98     26.31 o 
   2  11   4       54.87       43.26      1.97 o 
   3  11   4      485.26      509.11     11.77 o 
   4  11   4       15.16       10.91      1.93 o 
  -5  12   4      147.47      160.63      9.10 o 
  -4  12   4        7.16        6.66      2.05 o 
  -3  12   4      127.13      147.81      5.04 o 
  -2  12   4       13.21       11.52      1.51 o 
  -1  12   4      273.07      261.60      7.48 o 
   0  12   4      469.93      457.72     10.73 o 
   1  12   4      419.40      425.35     10.39 o 
   2  12   4      222.56      214.70      6.37 o 
   3  12   4       19.81       26.56      2.91 o 
   4  12   4        1.31       -0.10      1.57 o 
  -4  13   4        1.63        0.50      1.64 o 
  -3  13   4       87.93       82.46      3.98 o 
  -2  13   4      286.34      282.56      7.89 o 
  -1  13   4      146.77      156.77      4.84 o 
   0  13   4      355.34      345.91      8.88 o 
   1  13   4      597.92      587.01     14.59 o 
   2  13   4      124.47      122.57      6.16 o 
   3  13   4      434.31      436.07     12.86 o 
   4  13   4       87.40       90.56      8.49 o 
  -4  14   4       21.35       22.71      2.80 o 
  -3  14   4       22.38       24.13      2.27 o 
  -2  14   4        6.28        8.73      1.59 o 
  -1  14   4        5.45        7.07      1.46 o 
   0  14   4      182.58      180.61      5.64 o 
   1  14   4       82.02       84.00      3.77 o 
   2  14   4      366.69      374.42     10.76 o 
   3  14   4       56.40       63.98      4.13 o 
  -4  15   4      295.72      268.76     13.24 o 
  -3  15   4       34.06       36.60      5.55 o 
  -2  15   4        1.05        0.13      1.43 o 
  -1  15   4       51.74       54.30      3.53 o 
   0  15   4      158.82      147.24      6.18 o 
   1  15   4        1.38       -0.49      1.52 o 
   2  15   4       14.04       19.83      2.61 o 
   3  15   4       12.57       13.25      3.26 o 
  -3  16   4       77.72       82.40      5.55 o 
  -2  16   4        2.82        7.13      2.37 o 
  -1  16   4       10.08       15.35      2.59 o 
   0  16   4       11.49       15.62      3.46 o 
   1  16   4       44.41       43.06      3.46 o 
   2  16   4       13.85       13.64      2.71 o 
  -2  17   4       73.76       75.23      5.17 o 
  -1  17   4        0.75        3.22      1.86 o 
   0  17   4       79.86       77.66      5.08 o 
   1  17   4       59.29       52.50      5.79 o 
   2  17   4       84.86      102.53      7.43 o 
  -1  18   4       53.67       59.08      4.64 o 
   0  18   4       24.42       15.09      3.55 o 
   1  18   4       30.92       34.12      4.74 o 
  -5   0   5       15.73       15.93      3.11 o 
  -3   0   5      132.30      107.69      5.11 o 
  -1   0   5     1206.26     1299.06     21.49 o 
   1   0   5     4276.07     4431.42     82.73 o 
   3   0   5      420.43      434.22     12.62 o 
   5   0   5       27.83       42.47      8.89 o 
  -6   1   5       11.61       13.22      3.23 o 
  -5   1   5       30.05       35.61      2.79 o 
  -4   1   5        1.41        4.48      2.96 o 
  -3   1   5      876.95      935.30     13.83 o 
  -2   1   5      488.81      495.41      9.84 o 
  -1   1   5      166.36      169.97      2.53 o 
   0   1   5       57.66       41.35      1.05 o 
   1   1   5      351.61      374.71      5.20 o 
   2   1   5      810.33      824.70     12.74 o 
   3   1   5     2551.49     2602.70     47.00 o 
   4   1   5      121.30      114.11      3.40 o 
   5   1   5      142.88      140.60      6.47 o 
  -6   2   5        2.19        3.14      2.36 o 
  -5   2   5      146.75      142.40      5.80 o 
  -4   2   5      470.25      512.58     13.27 o 
  -3   2   5      446.08      465.60      8.03 o 
  -2   2   5       82.15       85.55      3.11 o 
  -1   2   5      217.07      279.28      3.55 o 
   0   2   5      719.05      699.19     15.10 o 
   1   2   5      963.51      951.56     12.54 o 
   2   2   5      468.85      426.56      6.99 o 
   3   2   5      232.86      238.28      5.21 o 
   4   2   5      178.69      162.24      6.29 o 
   5   2   5        1.99        7.30      2.07 o 
  -6   3   5       96.50      108.71      5.64 o 
  -5   3   5      230.59      227.35      8.07 o 
  -4   3   5      759.78      708.85     14.25 o 
  -3   3   5       36.27       36.84      1.39 o 
  -2   3   5      625.07      560.18      8.08 o 
  -1   3   5        1.61        2.04      1.02 o 
   0   3   5     3983.84     3876.67     57.97 o 
   1   3   5     1586.50     1763.27     22.63 o 
   2   3   5      894.45      919.87     14.64 o 
   3   3   5      190.81      172.51      4.11 o 
   4   3   5       37.11       30.92      1.86 o 
   5   3   5       27.44       27.72      2.94 o 
  -6   4   5      117.40      112.09      5.97 o 
  -5   4   5       14.32       15.83      1.98 o 
  -4   4   5      385.81      365.94      8.35 o 
  -3   4   5       47.08       56.18      2.09 o 
  -2   4   5      648.95      715.10     10.45 o 
  -1   4   5      773.22      821.89     12.73 o 
   0   4   5        3.45       13.55      0.79 o 
   1   4   5        2.86        2.83      0.60 o 
   2   4   5       23.97       39.62      1.49 o 
   3   4   5       36.67       37.52      1.72 o 
   4   4   5      647.71      651.97     16.14 o 
   5   4   5       19.65       23.41      3.55 o 
  -6   5   5       24.45       34.74      5.22 o 
  -5   5   5      416.04      415.75     12.93 o 
  -4   5   5      203.75      199.85      5.20 o 
  -3   5   5      637.61      619.45     10.47 o 
  -2   5   5     1443.81     1453.86     21.85 o 
  -1   5   5       31.03       24.08      1.31 o 
   0   5   5       59.16       31.57      0.89 o 
   1   5   5        5.98        5.36      1.33 o 
   2   5   5       93.25      115.84      2.68 o 
   3   5   5      315.31      293.63      6.48 o 
   4   5   5       60.75       57.84      2.76 o 
   5   5   5        5.72       12.84      2.49 o 
  -6   6   5       11.32       20.95      2.80 o 
  -5   6   5       41.77       44.33      3.19 o 
  -4   6   5      232.16      227.65      6.01 o 
  -3   6   5      187.99      179.40      3.95 o 
  -2   6   5       39.80       45.52      1.50 o 
  -1   6   5     2096.68     2126.36     29.30 o 
   0   6   5      989.82     1057.31     31.51 o 
   1   6   5      163.71      161.13      4.53 o 
   2   6   5      126.39      122.99      3.11 o 
   3   6   5       98.75      102.44      3.11 o 
   4   6   5      399.03      384.61     10.70 o 
   5   6   5        0.01       -1.78      1.78 o 
  -6   7   5        0.28       -0.58      1.83 o 
  -5   7   5      142.95      148.26      6.19 o 
  -4   7   5       91.72       89.58      3.41 o 
  -3   7   5      562.52      548.33     10.23 o 
  -2   7   5       28.48       26.66      1.69 o 
  -1   7   5     2218.22     2330.96     32.40 o 
   0   7   5      170.25      170.39      2.81 o 
   1   7   5        1.48        5.59      1.82 o 
   2   7   5        2.48        3.76      0.88 o 
   3   7   5      757.74      748.66     15.32 o 
   4   7   5       32.76       29.51      2.41 o 
   5   7   5       48.15       43.34      4.28 o 
  -6   8   5       11.68       12.71      3.19 o 
  -5   8   5       11.87       12.68      2.68 o 
  -4   8   5       90.70       84.97      3.43 o 
  -3   8   5      741.17      791.67     14.98 o 
  -2   8   5       11.99       11.78      1.05 o 
  -1   8   5      351.25      362.58      7.20 o 
   0   8   5      216.53      215.76      4.72 o 
   1   8   5      140.80      139.71      2.96 o 
   2   8   5      166.00      178.96      4.35 o 
   3   8   5       10.38        8.92      1.74 o 
   4   8   5       39.24       40.00      2.61 o 
   5   8   5        0.22        3.81      4.20 o 
  -5   9   5       86.21       83.33      5.48 o 
  -4   9   5        0.18        1.60      1.26 o 
  -3   9   5      276.06      275.16      6.00 o 
  -2   9   5      199.08      214.76      5.37 o 
  -1   9   5       43.08       44.14      1.76 o 
   0   9   5     1059.31     1010.20     19.65 o 
   1   9   5       26.26       24.81      1.44 o 
   2   9   5        1.06        0.53      0.84 o 
   3   9   5      452.32      437.27      9.88 o 
   4   9   5        0.07        0.03      1.19 o 
   5   9   5       16.21       20.79      3.73 o 
  -5  10   5        3.45        2.73      2.13 o 
  -4  10   5      196.30      184.24      8.67 o 
  -3  10   5      593.46      616.90     14.59 o 
  -2  10   5        0.65        1.77      1.03 o 
  -1  10   5        0.30       -0.21      0.84 o 
   0  10   5      394.59      376.86     12.49 o 
   1  10   5      652.06      660.87     14.07 o 
   2  10   5        0.08        0.56      0.85 o 
   3  10   5       13.66       13.97      1.55 o 
   4  10   5       55.22       58.81      3.36 o 
  -5  11   5        7.34       11.15      2.98 o 
  -4  11   5      222.72      225.07      8.43 o 
  -3  11   5        9.50       13.49      1.68 o 
  -2  11   5      111.17      124.02      4.70 o 
  -1  11   5      261.79      250.30      6.37 o 
   0  11   5       61.53       66.24      2.73 o 
   1  11   5        0.57        0.23      1.73 o 
   2  11   5      732.09      769.77     18.32 o 
   3  11   5       92.15      104.16      3.82 o 
   4  11   5       13.05       19.17      3.18 o 
  -5  12   5        0.00        0.82      2.10 o 
  -4  12   5      133.65      132.36      6.32 o 
  -3  12   5        1.09        3.63      1.52 o 
  -2  12   5        4.27        4.83      1.21 o 
  -1  12   5      306.56      310.84      8.00 o 
   0  12   5       14.82       20.17      3.95 o 
   1  12   5       14.81       13.35      1.51 o 
   2  12   5      775.30      790.69     19.61 o 
   3  12   5       12.33       11.95      2.02 o 
   4  12   5      533.90      521.11     21.65 o 
  -4  13   5       36.04       45.83      3.74 o 
  -3  13   5       28.87       31.89      2.39 o 
  -2  13   5       28.32       34.79      2.31 o 
  -1  13   5       87.13       87.53      3.61 o 
   0  13   5       97.40       93.49      4.12 o 
   1  13   5        0.79        2.29      1.30 o 
   2  13   5       68.44       64.24      3.41 o 
   3  13   5      189.17      184.50      7.82 o 
  -4  14   5       33.53       38.76      3.70 o 
  -3  14   5       85.77       90.14      4.16 o 
  -2  14   5        0.48        2.31      1.41 o 
  -1  14   5       59.48       57.36      3.14 o 
   0  14   5       22.96       25.36      2.90 o 
   1  14   5      269.80      260.58      7.68 o 
   2  14   5        7.57       12.84      4.05 o 
   3  14   5       65.68       62.70      5.29 o 
  -3  15   5      105.60      103.71      5.70 o 
  -2  15   5        9.79       10.03      2.17 o 
  -1  15   5        8.25        7.99      2.24 o 
   0  15   5        6.08       11.14      2.17 o 
   1  15   5       14.13       25.27      3.20 o 
   2  15   5       23.65       30.12      5.17 o 
   3  15   5      143.97      154.39     13.41 o 
  -3  16   5      219.88      224.66     13.46 o 
  -2  16   5        3.51        3.74      2.00 o 
  -1  16   5      302.21      300.02     11.54 o 
   0  16   5       14.67       15.15      2.43 o 
   1  16   5      114.02      111.06      6.97 o 
   2  16   5        0.02        2.42      2.48 o 
  -2  17   5       75.23       76.08      5.26 o 
  -1  17   5      235.19      253.19     10.54 o 
   0  17   5       58.22       57.37      5.73 o 
   1  17   5       42.88       44.18      4.83 o 
  -1  18   5       15.61       25.50      4.27 o 
   0  18   5       68.63       70.23      6.28 o 
  -6   0   6        7.14        7.64      3.23 o 
  -4   0   6      854.51      858.46     30.83 o 
  -2   0   6      139.70      160.78      3.94 o 
   0   0   6     5062.31     4982.65     77.61 o 
   2   0   6       34.65       41.20      4.92 o 
   4   0   6      591.67      563.90     17.66 o 
  -6   1   6       70.66       74.20      4.68 o 
  -5   1   6       15.17       16.62      2.19 o 
  -4   1   6       58.47       57.63      3.13 o 
  -3   1   6       56.94       47.33      1.52 o 
  -2   1   6      246.77      255.38      4.13 o 
  -1   1   6      301.13      279.90      3.95 o 
   0   1   6        4.79       12.35      1.40 o 
   1   1   6      281.27      300.49      4.77 o 
   2   1   6      496.60      498.30      8.29 o 
   3   1   6      612.36      609.90     11.96 o 
   4   1   6      988.73      965.18     20.59 o 
   5   1   6      113.26      122.20      6.29 o 
  -6   2   6       50.57       56.02      4.16 o 
  -5   2   6       33.24       39.80      3.00 o 
  -4   2   6      324.85      297.04      6.68 o 
  -3   2   6       76.71       75.98      1.95 o 
  -2   2   6     1265.02     1257.82     18.19 o 
  -1   2   6       72.04       62.47      2.14 o 
   0   2   6      314.86      301.55      6.86 o 
   1   2   6     1005.92     1067.26     17.35 o 
   2   2   6       92.17      108.93      2.52 o 
   3   2   6     1940.57     1982.31     37.55 o 
   4   2   6       85.22       93.76      3.38 o 
   5   2   6       80.51       83.74      6.03 o 
  -6   3   6       12.97       14.97      2.56 o 
  -5   3   6       80.67       82.66      6.60 o 
  -4   3   6        4.05        6.67      1.55 o 
  -3   3   6      410.31      422.74      7.36 o 
  -2   3   6      631.41      624.78      9.44 o 
  -1   3   6      771.23      755.55     14.70 o 
   0   3   6      561.53      596.32     11.56 o 
   1   3   6      553.06      568.09     12.58 o 
   2   3   6       95.95       93.51      2.30 o 
   3   3   6       59.45       55.13      2.37 o 
   4   3   6        8.82       11.27      1.41 o 
   5   3   6       60.88       55.66      4.06 o 
  -6   4   6       32.53       34.74      3.72 o 
  -5   4   6       47.79       51.61      3.44 o 
  -4   4   6        1.54        1.09      1.13 o 
  -3   4   6      496.56      516.15      9.17 o 
  -2   4   6     1740.40     1867.17     28.29 o 
  -1   4   6     3249.36     3269.38     43.05 o 
   0   4   6      525.42      539.32     17.09 o 
   1   4   6     1097.38     1038.25     13.97 o 
   2   4   6       22.34       25.74      1.65 o 
   3   4   6      398.81      380.77      8.09 o 
   4   4   6       24.70       25.89      1.85 o 
   5   4   6       17.56       17.84      3.30 o 
  -6   5   6        2.40        4.91      2.83 o 
  -5   5   6      113.15      124.89      8.16 o 
  -4   5   6       18.10       20.26      1.85 o 
  -3   5   6     1156.39     1090.05     18.80 o 
  -2   5   6       63.40       66.18      1.80 o 
  -1   5   6      303.49      357.07      5.22 o 
   0   5   6     1065.98     1081.84     12.60 o 
   1   5   6      401.40      388.95      5.96 o 
   2   5   6       65.04       67.93      2.42 o 
   3   5   6      661.09      653.30     14.35 o 
   4   5   6      216.81      184.98      5.94 o 
   5   5   6        3.63       11.70      3.84 o 
  -6   6   6       38.81       35.50      3.58 o 
  -5   6   6        6.79       13.57      2.12 o 
  -4   6   6      800.41      759.37     17.14 o 
  -3   6   6       16.25       15.91      1.65 o 
  -2   6   6      555.63      548.06     12.85 o 
  -1   6   6      245.81      244.50      4.23 o 
   0   6   6       82.05       64.92      2.21 o 
   1   6   6      110.19       88.33      2.67 o 
   2   6   6      173.44      168.75      4.38 o 
   3   6   6       38.25       39.86      2.23 o 
   4   6   6      181.84      157.65      5.60 o 
   5   6   6        3.92        9.78      3.41 o 
  -6   7   6       90.20       91.61      6.82 o 
  -5   7   6       74.14       74.39      4.20 o 
  -4   7   6      177.35      181.96      6.15 o 
  -3   7   6       10.48       17.24      1.75 o 
  -2   7   6      170.00      178.52      3.68 o 
  -1   7   6       85.77       83.10      1.89 o 
   0   7   6      827.52      815.92     11.69 o 
   1   7   6       61.80       61.08      2.33 o 
   2   7   6      796.33      787.81     14.87 o 
   3   7   6        0.01        1.52      1.66 o 
   4   7   6        0.82       -1.31      1.31 o 
   5   7   6       19.32       19.39      3.72 o 
  -5   8   6       56.50       54.85      3.55 o 
  -4   8   6      396.33      419.17     10.85 o 
  -3   8   6       72.91       61.39      3.00 o 
  -2   8   6      594.54      603.77     10.33 o 
  -1   8   6        0.00        0.35      0.54 o 
   0   8   6      196.98      172.42      4.91 o 
   1   8   6      145.43      146.64      3.80 o 
   2   8   6       28.94       32.55      1.59 o 
   3   8   6        4.42        4.73      1.22 o 
   4   8   6      117.95      123.66      5.84 o 
  -5   9   6       83.88       76.76      5.39 o 
  -4   9   6       35.81       33.12      2.38 o 
  -3   9   6       31.83       31.87      1.70 o 
  -2   9   6        2.46        7.09      1.36 o 
  -1   9   6       52.45       48.48      3.61 o 
   0   9   6      720.34      773.85     15.40 o 
   1   9   6      124.60      127.62      3.08 o 
   2   9   6       22.96       15.78      1.39 o 
   3   9   6        3.84        3.86      2.13 o 
   4   9   6      293.67      298.19     10.86 o 
  -5  10   6        3.40        5.43      2.36 o 
  -4  10   6       18.55       20.96      2.34 o 
  -3  10   6        1.30        2.94      1.97 o 
  -2  10   6        5.20        9.21      1.29 o 
  -1  10   6     1039.29     1073.11     22.51 o 
   0  10   6       61.38       60.60      2.30 o 
   1  10   6      325.90      321.88     10.15 o 
   2  10   6       12.54       10.89      1.26 o 
   3  10   6      270.19      279.23      8.42 o 
   4  10   6        0.28        3.81      2.28 o 
  -5  11   6       12.53       11.89      2.92 o 
  -4  11   6       12.59       14.28      3.82 o 
  -3  11   6      156.29      156.98      5.19 o 
  -2  11   6        1.57        3.04      1.15 o 
  -1  11   6      264.71      246.25      6.56 o 
   0  11   6       37.57       40.40      2.79 o 
   1  11   6        1.32        1.59      1.00 o 
   2  11   6      252.40      217.49      6.48 o 
   3  11   6       10.92       13.04      2.23 o 
   4  11   6        8.15        7.93      5.19 o 
  -5  12   6        0.37       -2.43      2.46 o 
  -4  12   6       13.47       15.43      2.34 o 
  -3  12   6       15.10       26.17      3.78 o 
  -2  12   6       24.05       18.76      1.77 o 
  -1  12   6       74.47       63.13      2.72 o 
   0  12   6        0.73       -0.46      1.02 o 
   1  12   6       15.93       16.01      1.67 o 
   2  12   6        2.59        2.46      1.37 o 
   3  12   6      167.76      174.57      7.44 o 
  -4  13   6        1.05        1.61      1.86 o 
  -3  13   6       27.47       36.61      2.89 o 
  -2  13   6        0.14        1.44      1.15 o 
  -1  13   6       26.91       24.96      2.45 o 
   0  13   6        2.51        2.56      1.21 o 
   1  13   6      212.38      200.71      6.21 o 
   2  13   6        0.03        1.05      1.73 o 
   3  13   6       22.80       24.19      2.92 o 
  -4  14   6       40.75       45.77      3.85 o 
  -3  14   6       36.98       32.79      5.05 o 
  -2  14   6        5.26        8.85      1.73 o 
  -1  14   6       47.06       50.83      2.74 o 
   0  14   6       40.58       38.94      3.14 o 
   1  14   6       29.93       35.10      3.07 o 
   2  14   6        2.71        6.60      2.27 o 
   3  14   6       83.93       67.74      5.60 o 
  -3  15   6       51.75       58.98      5.51 o 
  -2  15   6       25.35       33.24      2.59 o 
  -1  15   6        4.55        4.16      1.44 o 
   0  15   6       98.86       99.46      4.10 o 
   1  15   6       24.74       21.25      3.33 o 
   2  15   6      123.09      127.12      7.79 o 
  -3  16   6        1.24        0.19      2.28 o 
  -2  16   6       80.22       80.43      5.87 o 
  -1  16   6        1.24       -1.37      1.99 o 
   0  16   6       13.88       21.12      3.53 o 
   1  16   6        0.86        1.80      2.33 o 
   2  16   6       60.56       59.51      5.49 o 
  -2  17   6        6.33        5.43      3.34 o 
  -1  17   6       11.43       18.70      3.67 o 
   0  17   6      188.38      171.36     10.11 o 
   1  17   6       27.42       25.06      4.10 o 
  -5   0   7      410.19      420.03     19.18 o 
  -3   0   7       44.67       33.56      1.87 o 
  -1   0   7       51.36       46.35      1.64 o 
   1   0   7      562.86      629.13     24.33 o 
   3   0   7       45.08       41.74      3.84 o 
   5   0   7       44.49       48.36      8.88 o 
  -6   1   7       66.31       76.16      4.86 o 
  -5   1   7      246.29      237.24      8.40 o 
  -4   1   7        5.42        7.89      1.20 o 
  -3   1   7      176.79      175.17      3.61 o 
  -2   1   7       58.08       60.08      3.19 o 
  -1   1   7      363.76      349.66      4.77 o 
   0   1   7       40.13       35.17      1.21 o 
   1   1   7     1058.35     1099.54     19.61 o 
   2   1   7       96.73       98.75      2.74 o 
   3   1   7        2.57       10.65      2.32 o 
   4   1   7       10.30       11.02      1.90 o 
   5   1   7       11.58       17.57      5.43 o 
  -6   2   7        1.42       -0.29      1.80 o 
  -5   2   7        2.42        3.87      1.75 o 
  -4   2   7      185.80      185.52      4.90 o 
  -3   2   7      159.48      174.18      3.85 o 
  -2   2   7       42.11       41.58      1.31 o 
  -1   2   7       32.06       32.19      0.99 o 
   0   2   7       73.90       63.92      1.68 o 
   1   2   7       21.77       23.36      1.53 o 
   2   2   7       45.62       40.34      1.52 o 
   3   2   7      463.05      453.99      9.47 o 
   4   2   7       30.49       29.58      1.98 o 
   5   2   7       16.00       15.00      4.74 o 
  -6   3   7      145.80      141.17      7.17 o 
  -5   3   7        6.32        9.51      2.42 o 
  -4   3   7      172.04      167.29      4.72 o 
  -3   3   7       80.88       79.93      2.32 o 
  -2   3   7       57.61       71.47      2.70 o 
  -1   3   7      164.18      172.50      2.53 o 
   0   3   7      106.53      123.39      7.09 o 
   1   3   7      344.32      363.66      7.31 o 
   2   3   7     1405.14     1374.95     23.32 o 
   3   3   7        2.53        4.18      1.05 o 
   4   3   7      213.92      208.55      5.91 o 
   5   3   7        0.99        0.08      2.25 o 
  -6   4   7        3.75        5.10      2.69 o 
  -5   4   7       78.95       81.14      4.36 o 
  -4   4   7      521.96      527.00     12.05 o 
  -3   4   7      229.40      241.05      5.06 o 
  -2   4   7       15.80       21.34      1.12 o 
  -1   4   7      688.98      680.61     10.78 o 
   0   4   7     2606.88     2590.01     62.71 o 
   1   4   7      384.95      419.92      8.48 o 
   2   4   7      174.87      179.26      3.98 o 
   3   4   7       12.82       11.38      1.28 o 
   4   4   7      115.89      104.11      3.83 o 
   5   4   7       32.01       34.15      4.20 o 
  -6   5   7       60.33       53.91      4.25 o 
  -5   5   7       12.16       17.59      3.66 o 
  -4   5   7      766.12      745.55     16.82 o 
  -3   5   7       92.33       92.48      3.28 o 
  -2   5   7      673.16      659.32     10.84 o 
  -1   5   7      248.13      257.67      4.22 o 
   0   5   7      193.81      207.06      7.49 o 
   1   5   7      231.36      234.75      5.37 o 
   2   5   7      887.17      881.63     15.98 o 
   3   5   7      150.02      140.73      4.08 o 
   4   5   7       68.73       65.19      3.81 o 
   5   5   7       23.57       29.89      3.92 o 
  -6   6   7       94.86       93.22      5.68 o 
  -5   6   7       87.49       84.22      4.41 o 
  -4   6   7       88.59       91.27      3.46 o 
  -3   6   7      113.05      112.83      3.07 o 
  -2   6   7       77.57       78.77      2.14 o 
  -1   6   7      159.53      155.37      2.82 o 
   0   6   7     2111.76     2182.56     77.51 o 
   1   6   7     1020.14     1030.77     20.84 o 
   2   6   7        9.60       14.77      1.51 o 
   3   6   7       23.91       26.67      2.18 o 
   4   6   7       37.22       38.60      3.11 o 
  -6   7   7        0.30       -2.46      2.46 o 
  -5   7   7        0.02       -0.37      1.45 o 
  -4   7   7       12.17       13.43      1.52 o 
  -3   7   7      352.57      361.49      7.51 o 
  -2   7   7       42.54       37.34      1.80 o 
  -1   7   7      688.01      668.34     10.46 o 
   0   7   7        0.00        0.59      1.30 o 
   1   7   7      898.63      898.18     18.67 o 
   2   7   7       98.36       81.35      3.07 o 
   3   7   7        0.22        1.77      1.29 o 
   4   7   7       54.30       45.65      3.49 o 
  -5   8   7       96.11       99.20      5.87 o 
  -4   8   7       73.71       75.00      3.27 o 
  -3   8   7      668.39      665.62     13.20 o 
  -2   8   7        0.54        1.39      1.07 o 
  -1   8   7      135.22      125.67      3.39 o 
   0   8   7       23.78       21.53      1.40 o 
   1   8   7       25.23       20.87      2.72 o 
   2   8   7      227.38      207.79      6.06 o 
   3   8   7      621.44      619.49     16.54 o 
   4   8   7       95.46       92.90      5.21 o 
  -5   9   7        0.00        2.33      2.15 o 
  -4   9   7      279.01      284.34      9.76 o 
  -3   9   7        0.75        1.27      1.16 o 
  -2   9   7       27.94       31.35      2.67 o 
  -1   9   7     1017.52     1046.24     21.23 o 
   0   9   7       92.28       83.92      3.19 o 
   1   9   7     1812.19     1732.17     45.30 o 
   2   9   7      245.27      219.11      6.34 o 
   3   9   7       41.30       45.22      3.96 o 
   4   9   7       51.99       53.10      3.90 o 
  -5  10   7      114.23      123.79      7.42 o 
  -4  10   7        1.74        6.33      3.10 o 
  -3  10   7       37.37       47.10      2.50 o 
  -2  10   7        3.23       -0.35      1.17 o 
  -1  10   7      232.23      218.77      5.64 o 
   0  10   7      220.38      216.40      5.40 o 
   1  10   7        1.29        5.37      1.57 o 
   2  10   7      433.20      431.97     11.30 o 
   3  10   7      426.78      405.43     13.73 o 
   4  10   7       21.34       23.20      3.83 o 
  -5  11   7       25.13       29.07      3.75 o 
  -4  11   7        3.61       10.35      2.99 o 
  -3  11   7       27.67       32.80      2.40 o 
  -2  11   7       75.90       77.22      3.35 o 
  -1  11   7       26.80       28.59      1.91 o 
   0  11   7      202.57      194.35      8.49 o 
   1  11   7        0.86        4.60      1.61 o 
   2  11   7      114.94       98.65      4.72 o 
   3  11   7       13.84       18.56      2.55 o 
  -4  12   7      100.28      106.67      5.32 o 
  -3  12   7        2.72        3.23      1.60 o 
  -2  12   7       17.46       25.70      3.88 o 
  -1  12   7       39.32       40.42      3.26 o 
   0  12   7     1180.20     1178.44     33.42 o 
   1  12   7       72.79       60.90      3.63 o 
   2  12   7      131.05      119.64      5.45 o 
   3  12   7       11.85       14.42      2.70 o 
  -4  13   7       89.19       89.88      5.22 o 
  -3  13   7       20.26       18.53      2.18 o 
  -2  13   7        7.88        9.01      2.53 o 
  -1  13   7       88.01       82.46      3.43 o 
   0  13   7       68.56       57.33      4.27 o 
   1  13   7      190.06      201.67      7.95 o 
   2  13   7        0.60        3.55      1.89 o 
   3  13   7       18.79       25.26      3.37 o 
  -4  14   7       84.97       76.29      5.92 o 
  -3  14   7       43.41       37.47      3.05 o 
  -2  14   7       16.86       15.99      2.09 o 
  -1  14   7       10.33        9.14      2.65 o 
   0  14   7       41.44       40.43      3.89 o 
   1  14   7       39.79       48.48      3.94 o 
   2  14   7       38.55       26.81      4.50 o 
  -3  15   7       88.96      101.10      7.62 o 
  -2  15   7       63.87       66.74      5.40 o 
  -1  15   7       81.44       82.79      4.68 o 
   0  15   7        6.80        3.82      1.88 o 
   1  15   7       79.32       71.78      5.75 o 
   2  15   7       35.91       38.60      4.63 o 
  -2  16   7       27.82       34.80      4.54 o 
  -1  16   7        7.38       11.78      3.04 o 
   0  16   7        7.47       11.98      3.74 o 
   1  16   7      179.09      208.38     11.57 o 
  -1  17   7        0.99        1.17      2.55 o 
   0  17   7        0.74        1.69      2.48 o 
  -6   0   8        5.58       13.55      3.70 o 
  -4   0   8        0.43        1.95      1.15 o 
  -2   0   8        6.98        8.71      1.22 o 
   0   0   8      500.49      484.62     22.24 o 
   2   0   8     1477.30     1589.87     39.23 o 
   4   0   8      347.45      361.64     13.56 o 
  -6   1   8       21.99       26.83      3.19 o 
  -5   1   8       10.78       10.51      2.59 o 
  -4   1   8      454.15      444.36      9.20 o 
  -3   1   8      184.59      177.97      3.87 o 
  -2   1   8      111.29      109.77      2.93 o 
  -1   1   8        0.68        1.09      0.58 o 
   0   1   8     1144.12     1165.13     19.12 o 
   1   1   8      183.02      190.71      4.23 o 
   2   1   8       51.17       60.07      1.97 o 
   3   1   8        3.60        1.98      1.08 o 
   4   1   8        4.15        0.70      1.24 o 
   5   1   8        0.64        8.06      4.03 o 
  -6   2   8      213.37      221.59      9.78 o 
  -5   2   8       52.27       58.38      3.51 o 
  -4   2   8       65.93       65.90      2.33 o 
  -3   2   8      317.60      313.95      6.19 o 
  -2   2   8       91.96       96.45      2.35 o 
  -1   2   8      208.92      189.34      5.72 o 
   0   2   8        8.70        9.23      1.25 o 
   1   2   8     1468.45     1528.53     28.86 o 
   2   2   8      164.92      177.92      3.91 o 
   3   2   8       26.18       26.54      1.65 o 
   4   2   8       47.80       57.41      3.70 o 
  -6   3   8       10.38       18.14      3.58 o 
  -5   3   8      117.70      122.70      5.60 o 
  -4   3   8       81.33       75.52      2.65 o 
  -3   3   8       49.10       45.61      1.75 o 
  -2   3   8        8.52       12.48      1.50 o 
  -1   3   8      202.53      197.90      4.30 o 
   0   3   8        0.39        1.93      1.17 o 
   1   3   8      251.03      238.67      5.52 o 
   2   3   8        2.81        3.71      1.08 o 
   3   3   8      472.43      472.89     12.09 o 
   4   3   8       10.64       11.04      2.20 o 
  -6   4   8       10.19       11.10      2.52 o 
  -5   4   8       99.52       99.38      4.83 o 
  -4   4   8      314.39      325.80      7.47 o 
  -3   4   8      859.16      830.92     15.50 o 
  -2   4   8        1.25        1.78      1.10 o 
  -1   4   8      712.28      653.27     16.76 o 
   0   4   8       15.90       21.19      1.38 o 
   1   4   8      211.33      222.06      5.56 o 
   2   4   8      326.36      318.45      7.87 o 
   3   4   8      499.12      470.29     12.04 o 
   4   4   8        2.20        0.01      1.46 o 
  -6   5   8       68.36       66.55      4.61 o 
  -5   5   8        0.27       -1.57      1.57 o 
  -4   5   8       12.03       13.97      1.40 o 
  -3   5   8        1.61        2.66      1.23 o 
  -2   5   8        0.76        0.95      0.69 o 
  -1   5   8      912.08      921.33     17.89 o 
   0   5   8      289.35      253.57     10.00 o 
   1   5   8      326.82      300.01      7.99 o 
   2   5   8       50.76       48.00      2.53 o 
   3   5   8      394.86      406.33     11.04 o 
   4   5   8        4.24        2.02      1.74 o 
  -6   6   8       69.60       63.03      4.93 o 
  -5   6   8       39.32       35.76      2.95 o 
  -4   6   8       38.87       35.62      1.99 o 
  -3   6   8       32.28       34.02      2.65 o 
  -2   6   8      224.70      203.94      4.24 o 
  -1   6   8      744.34      738.51     14.83 o 
   0   6   8      351.52      326.85      7.28 o 
   1   6   8       43.94       45.47      2.17 o 
   2   6   8      211.29      195.18      5.66 o 
   3   6   8       71.70       74.01      3.41 o 
   4   6   8      200.14      211.28      8.75 o 
  -5   7   8        5.75        4.59      1.88 o 
  -4   7   8      105.51       95.81      3.29 o 
  -3   7   8        4.53        6.05      1.04 o 
  -2   7   8      664.27      654.15     11.89 o 
  -1   7   8       20.88       22.71      1.88 o 
   0   7   8     1039.44     1061.19     34.97 o 
   1   7   8      312.47      327.49      7.92 o 
   2   7   8       33.80       32.91      4.40 o 
   3   7   8        0.07       -1.37      1.37 o 
   4   7   8       17.85       19.13      2.69 o 
  -5   8   8        1.91        0.14      1.62 o 
  -4   8   8       14.51       15.82      1.75 o 
  -3   8   8        0.12        0.14      0.99 o 
  -2   8   8       23.13       26.76      1.41 o 
  -1   8   8      748.93      727.02     15.00 o 
   0   8   8      541.48      551.10     15.07 o 
   1   8   8        1.58        0.50      0.99 o 
   2   8   8      685.95      667.38     16.90 o 
   3   8   8        6.45       10.94      2.52 o 
   4   8   8       13.57       10.79      2.47 o 
  -5   9   8        0.04       -0.55      2.01 o 
  -4   9   8      307.05      324.84     10.65 o 
  -3   9   8        0.02       -0.88      1.16 o 
  -2   9   8       18.97       17.01      1.42 o 
  -1   9   8       93.83       85.86      5.26 o 
   0   9   8      315.30      307.52      9.42 o 
   1   9   8        7.39        9.79      1.50 o 
   2   9   8       59.71       59.37      3.07 o 
   3   9   8       25.16       26.26      2.51 o 
   4   9   8       53.65       50.62      7.70 o 
  -5  10   8       26.11       36.24      4.72 o 
  -4  10   8        6.58        7.20      1.91 o 
  -3  10   8      226.52      243.01      7.20 o 
  -2  10   8       35.47       33.78      2.06 o 
  -1  10   8       25.51       22.77      2.00 o 
   0  10   8       21.94       24.48      2.25 o 
   1  10   8       54.06       54.05      3.31 o 
   2  10   8      155.21      161.25      7.18 o 
   3  10   8       82.01       73.06      4.48 o 
  -4  11   8       50.92       49.89      3.51 o 
  -3  11   8        5.38       10.26      2.84 o 
  -2  11   8      153.94      154.84      4.81 o 
  -1  11   8       62.64       76.83      5.33 o 
   0  11   8      101.06      111.17      4.86 o 
   1  11   8       63.22       59.83      3.58 o 
   2  11   8        0.89        1.87      1.73 o 
   3  11   8       76.48       70.36      4.42 o 
  -4  12   8        5.85        7.24      2.20 o 
  -3  12   8      111.30      122.12      4.85 o 
  -2  12   8       88.63       91.07      4.67 o 
  -1  12   8        0.10       -0.86      1.46 o 
   0  12   8        0.28        2.03      1.78 o 
   1  12   8      312.52      291.97     10.15 o 
   2  12   8        1.35        0.74      1.61 o 
   3  12   8        7.32        8.63      3.69 o 
  -4  13   8      107.33      107.52      7.05 o 
  -3  13   8       24.17       26.37      2.97 o 
  -2  13   8        1.35        2.55      1.94 o 
  -1  13   8       98.99      104.45      5.15 o 
   0  13   8        0.02        0.59      1.58 o 
   1  13   8      358.81      345.21     12.57 o 
   2  13   8       44.81       39.62      3.78 o 
  -3  14   8       18.97       26.62      4.82 o 
  -2  14   8       11.48       16.93      3.69 o 
  -1  14   8       19.81       16.39      2.51 o 
   0  14   8       46.02       57.31      4.03 o 
   1  14   8        0.30       -0.05      1.59 o 
   2  14   8       62.49       69.77      4.99 o 
  -3  15   8        0.07        1.71      2.54 o 
  -2  15   8       11.45        9.73      2.53 o 
  -1  15   8        6.35       10.03      2.56 o 
   0  15   8      159.93      177.07     10.19 o 
   1  15   8        1.04        2.88      2.45 o 
  -2  16   8       20.42       32.46      8.38 o 
  -1  16   8        0.14       -0.33      2.30 o 
   0  16   8       25.45       26.47      4.19 o 
  -5   0   9       41.57       40.80      4.47 o 
  -3   0   9      352.68      364.13     11.69 o 
  -1   0   9       79.05       74.57      2.75 o 
   1   0   9        0.26       -1.82      1.82 o 
   3   0   9      554.20      528.57     22.84 o 
  -6   1   9       13.00       15.22      2.78 o 
  -5   1   9      124.70      128.15      5.73 o 
  -4   1   9       58.94       63.54      3.46 o 
  -3   1   9      329.31      341.67      6.99 o 
  -2   1   9       31.30       35.69      2.02 o 
  -1   1   9        1.11        1.14      0.75 o 
   0   1   9      158.93      145.37      4.75 o 
   1   1   9       80.22       66.25      2.24 o 
   2   1   9      709.54      762.76     17.46 o 
   3   1   9      155.85      154.22      5.45 o 
   4   1   9      213.02      242.72     11.39 o 
  -6   2   9        9.28       13.29      2.92 o 
  -5   2   9       34.74       37.99      3.01 o 
  -4   2   9      140.59      143.66      4.13 o 
  -3   2   9       39.39       38.26      1.71 o 
  -2   2   9      126.11      121.25      2.73 o 
  -1   2   9      645.28      649.14     12.49 o 
   0   2   9        8.12       10.18      1.46 o 
   1   2   9      156.00      163.59      4.11 o 
   2   2   9        0.02       -0.98      1.08 o 
   3   2   9       12.97       17.28      1.90 o 
   4   2   9      116.75      113.20      6.87 o 
  -6   3   9       11.85       14.15      3.01 o 
  -5   3   9       37.96       34.33      2.94 o 
  -4   3   9       77.53       74.64      3.05 o 
  -3   3   9      232.90      224.75      5.19 o 
  -2   3   9       80.74       85.34      2.83 o 
  -1   3   9       24.57       25.52      2.06 o 
   0   3   9     2194.90     2225.67     43.12 o 
   1   3   9        0.92        4.47      1.35 o 
   2   3   9        5.69        6.05      1.91 o 
   3   3   9        0.01       -0.36      1.20 o 
   4   3   9       99.03       93.47      6.32 o 
  -6   4   9       33.34       32.85      3.50 o 
  -5   4   9        6.68        8.80      1.96 o 
  -4   4   9       62.11       62.48      2.56 o 
  -3   4   9      131.31      122.61      3.31 o 
  -2   4   9      450.75      423.16      7.42 o 
  -1   4   9      120.42      120.62      3.49 o 
   0   4   9       10.48       10.94      1.20 o 
   1   4   9        0.01        4.17      1.20 o 
   2   4   9      140.46      147.85      5.63 o 
   3   4   9       41.25       32.78      2.55 o 
   4   4   9       44.92       49.32      7.08 o 
  -5   5   9       52.61       56.77      3.78 o 
  -4   5   9       98.16       87.58      3.20 o 
  -3   5   9      432.85      407.61      8.49 o 
  -2   5   9      394.67      389.22      7.28 o 
  -1   5   9      375.90      380.75      8.65 o 
   0   5   9     1209.57     1168.18     23.89 o 
   1   5   9       56.36       58.28      3.10 o 
   2   5   9      286.81      287.41      7.80 o 
   3   5   9       56.73       56.02      3.06 o 
   4   5   9        2.86        0.15      2.60 o 
  -5   6   9        2.58        3.47      1.84 o 
  -4   6   9      121.02      110.18      3.51 o 
  -3   6   9        0.01        1.83      0.98 o 
  -2   6   9       13.47       11.03      1.30 o 
  -1   6   9      796.34      801.09     17.01 o 
   0   6   9       25.49       22.60      1.62 o 
   1   6   9      762.36      773.93     17.66 o 
   2   6   9       97.65      106.40      4.06 o 
   3   6   9       46.67       42.15      4.96 o 
   4   6   9      112.94      131.39     10.79 o 
  -5   7   9       25.24       27.24      2.86 o 
  -4   7   9       52.55       51.68      2.68 o 
  -3   7   9      502.33      522.52     11.06 o 
  -2   7   9        2.54        1.11      1.05 o 
  -1   7   9        1.66        3.29      1.05 o 
   0   7   9       99.77       89.95      5.55 o 
   1   7   9       17.33       13.34      1.54 o 
   2   7   9       57.21       54.97      2.91 o 
   3   7   9      703.04      679.27     19.12 o 
   4   7   9       24.47       26.78      5.68 o 
  -5   8   9        2.96        1.39      1.71 o 
  -4   8   9        0.82        1.36      1.83 o 
  -3   8   9       23.03       22.46      1.56 o 
  -2   8   9      275.97      263.15      6.87 o 
  -1   8   9      455.61      463.95     10.69 o 
   0   8   9        0.07       -0.79      1.02 o 
   1   8   9      286.39      278.01      7.41 o 
   2   8   9        9.90        5.71      1.40 o 
   3   8   9       47.73       59.40      3.48 o 
  -5   9   9       19.91       16.38      3.15 o 
  -4   9   9        9.00        8.02      2.12 o 
  -3   9   9      102.37      101.79      4.04 o 
  -2   9   9      214.12      215.15      7.52 o 
  -1   9   9      221.54      217.02      9.05 o 
   0   9   9      291.39      275.51      8.93 o 
   1   9   9      202.77      180.77      6.76 o 
   2   9   9       31.94       30.89      2.47 o 
   3   9   9        3.49        4.39      3.30 o 
  -5  10   9       13.04       11.60      3.92 o 
  -4  10   9       84.58       76.54      5.54 o 
  -3  10   9        3.91        1.29      1.66 o 
  -2  10   9      270.83      271.47      9.39 o 
  -1  10   9      167.97      176.07      8.47 o 
   0  10   9       48.91       48.96      3.61 o 
   1  10   9       31.65       21.44      2.45 o 
   2  10   9        0.25       -0.72      1.81 o 
   3  10   9       33.56       39.25      3.56 o 
  -4  11   9       41.79       42.87      4.56 o 
  -3  11   9        0.03        1.50      1.89 o 
  -2  11   9       19.62       29.18      3.76 o 
  -1  11   9        0.12        0.28      1.40 o 
   0  11   9      286.16      286.31     10.18 o 
   1  11   9       27.14       19.89      2.77 o 
   2  11   9       21.33       21.04      2.74 o 
   3  11   9       10.44        9.22      2.47 o 
  -4  12   9       55.29       66.61      5.47 o 
  -3  12   9        0.41        1.10      1.77 o 
  -2  12   9        1.28        8.90      2.77 o 
  -1  12   9        0.75        1.36      1.58 o 
   0  12   9       76.57       77.88      4.42 o 
   1  12   9       36.12       47.33      6.09 o 
   2  12   9       28.77       22.25      3.06 o 
  -3  13   9       23.74       22.21      2.99 o 
  -2  13   9       11.66       19.99      2.73 o 
  -1  13   9        0.09       -1.86      1.86 o 
   0  13   9        0.79        0.07      1.91 o 
   1  13   9       21.08       25.18      2.93 o 
   2  13   9        8.35       14.69      2.78 o 
  -3  14   9       52.67       60.19      5.78 o 
  -2  14   9       19.37       19.92      3.33 o 
  -1  14   9       29.95       30.09      3.32 o 
   0  14   9        8.63        9.79      3.02 o 
   1  14   9       36.80       40.22      3.83 o 
  -2  15   9        6.72       10.14      2.73 o 
  -1  15   9        0.26       -0.02      1.76 o 
   0  15   9       10.97       13.12      3.14 o 
  -6   0  10        0.00       -0.83      3.05 o 
  -4   0  10      131.50      136.63      8.03 o 
  -2   0  10      596.14      597.05     15.05 o 
   0   0  10      222.04      230.57      9.65 o 
   2   0  10      410.47      402.74     18.06 o 
   4   0  10        1.19        5.61      5.17 o 
  -5   1  10       15.34       18.59      2.53 o 
  -4   1  10        3.78        2.54      1.06 o 
  -3   1  10        1.89        3.71      0.95 o 
  -2   1  10        9.53       11.48      1.03 o 
  -1   1  10        1.26        2.75      0.86 o 
   0   1  10      365.09      379.60     14.85 o 
   1   1  10      254.50      256.89      9.59 o 
   2   1  10       22.91       23.45      2.41 o 
   3   1  10      115.75      113.93      8.63 o 
   4   1  10       54.07       55.21      6.89 o 
  -5   2  10        0.16       -0.27      2.75 o 
  -4   2  10      381.45      372.77      8.73 o 
  -3   2  10        0.48        0.59      0.85 o 
  -2   2  10      238.08      241.03      6.64 o 
  -1   2  10      645.63      663.58     19.41 o 
   0   2  10      122.35      119.46      6.29 o 
   1   2  10      146.61      145.83      5.33 o 
   2   2  10        1.91        5.88      2.03 o 
   3   2  10      123.80      124.53      5.87 o 
   4   2  10       10.63       18.86      4.61 o 
  -5   3  10      115.43      117.89      5.74 o 
  -4   3  10       20.28       22.04      1.70 o 
  -3   3  10       50.66       57.53      3.10 o 
  -2   3  10        7.33        7.61      1.26 o 
  -1   3  10      719.03      709.11     15.13 o 
   0   3  10      329.88      316.51      7.35 o 
   1   3  10       66.52       67.40      2.55 o 
   2   3  10       89.91       85.87      3.86 o 
   3   3  10        9.51       12.96      3.04 o 
   4   3  10       68.62       77.14      7.89 o 
  -5   4  10       34.23       32.69      2.92 o 
  -4   4  10        9.95       10.83      1.84 o 
  -3   4  10      168.22      158.99      4.09 o 
  -2   4  10       94.10       88.36      3.09 o 
  -1   4  10       39.72       37.59      2.69 o 
   0   4  10       34.79       38.94      2.04 o 
   1   4  10      558.77      525.44     12.31 o 
   2   4  10        7.74       12.64      1.84 o 
   3   4  10       70.92       76.50      4.44 o 
   4   4  10       26.53       36.83     18.00 o 
  -5   5  10       15.81       15.34      2.31 o 
  -4   5  10       58.53       53.14      2.34 o 
  -3   5  10       30.72       30.68      1.68 o 
  -2   5  10        0.01       -0.07      0.96 o 
  -1   5  10      350.28      320.91     12.56 o 
   0   5  10       19.80       24.53      1.76 o 
   1   5  10       61.41       61.63      2.78 o 
   2   5  10       27.99       27.45      2.39 o 
   3   5  10       13.25       18.47      2.71 o 
  -5   6  10       14.23       14.67      2.44 o 
  -4   6  10      118.28      108.49      3.81 o 
  -3   6  10      402.35      370.65      9.44 o 
  -2   6  10        5.99       11.12      1.59 o 
  -1   6  10        6.76        9.42      1.82 o 
   0   6  10      810.63      789.84     23.35 o 
   1   6  10      499.82      474.27     13.71 o 
   2   6  10      109.99      106.64      4.41 o 
   3   6  10       48.65       49.08      7.14 o 
  -5   7  10        0.47       -0.65      2.51 o 
  -4   7  10       99.97       89.81      3.79 o 
  -3   7  10       14.35       15.18      1.66 o 
  -2   7  10      235.00      228.38      6.57 o 
  -1   7  10      610.48      589.36     14.06 o 
   0   7  10      410.88      423.23     10.55 o 
   1   7  10      108.57       97.88      3.78 o 
   2   7  10      133.22      138.06      5.26 o 
   3   7  10        0.07        3.57      2.82 o 
  -5   8  10       44.37       44.37      5.55 o 
  -4   8  10       16.07       20.80      2.85 o 
  -3   8  10       29.23       29.00      2.16 o 
  -2   8  10      327.36      322.85      8.59 o 
  -1   8  10        8.68        9.29      1.38 o 
   0   8  10      721.09      715.03     17.34 o 
   1   8  10      219.06      213.70      6.62 o 
   2   8  10       35.32       34.32      2.66 o 
   3   8  10       17.73       14.65      3.34 o 
  -4   9  10        5.95        4.68      2.27 o 
  -3   9  10        3.05        0.63      1.60 o 
  -2   9  10      255.95      259.40      9.10 o 
  -1   9  10       62.93       64.72      4.25 o 
   0   9  10       24.34       26.95      2.56 o 
   1   9  10       25.06       26.79      2.61 o 
   2   9  10      119.26      110.53      5.59 o 
   3   9  10       42.88       52.98      5.20 o 
  -4  10  10        0.30        0.57      2.01 o 
  -3  10  10       12.09       15.23      2.40 o 
  -2  10  10       13.99       14.93      2.24 o 
  -1  10  10      108.65      108.67      5.03 o 
   0  10  10      234.94      249.22      9.05 o 
   1  10  10       38.25       35.82      2.86 o 
   2  10  10       19.81       22.93      2.92 o 
  -4  11  10        0.93       -0.01      1.76 o 
  -3  11  10       30.64       36.69      3.35 o 
  -2  11  10       13.68       17.10      2.44 o 
  -1  11  10      261.41      266.71      9.67 o 
   0  11  10       60.43       61.28      3.90 o 
   1  11  10      163.06      147.41      6.74 o 
   2  11  10       39.83       38.04      6.34 o 
  -3  12  10       33.18       34.08      3.39 o 
  -2  12  10        8.86       13.35      2.39 o 
  -1  12  10        2.56       -1.78      1.78 o 
   0  12  10       54.62       59.06      3.97 o 
   1  12  10       27.25       21.98      2.90 o 
   2  12  10       44.71       49.03      4.18 o 
  -3  13  10       72.92       84.13      5.43 o 
  -2  13  10        1.04        6.17      6.42 o 
  -1  13  10      239.30      248.93     10.04 o 
   0  13  10       18.38       17.55      2.67 o 
   1  13  10        0.02       -0.18      1.83 o 
  -2  14  10      122.59      129.42      7.05 o 
  -1  14  10       53.47       51.33      4.13 o 
   0  14  10       53.63       42.48      4.97 o 
  -5   0  11      235.84      220.87     15.60 o 
  -3   0  11      182.77      200.46      7.00 o 
  -1   0  11       92.51       93.88      6.24 o 
   1   0  11      196.09      210.21     10.70 o 
   3   0  11       14.08       20.70      5.78 o 
  -5   1  11       26.50       28.95      2.90 o 
  -4   1  11       49.25       51.82      2.50 o 
  -3   1  11       16.01       20.14      1.39 o 
  -2   1  11       40.49       40.35      2.04 o 
  -1   1  11      512.95      524.84     14.86 o 
   0   1  11      250.64      253.58      9.09 o 
   1   1  11      450.46      467.35     16.80 o 
   2   1  11       25.25       27.14      2.76 o 
   3   1  11       83.83       97.78      5.61 o 
  -5   2  11        0.13        1.83      2.37 o 
  -4   2  11       27.00       27.36      2.32 o 
  -3   2  11      273.69      275.07      6.51 o 
  -2   2  11       27.49       23.12      1.72 o 
  -1   2  11       13.78       17.50      2.38 o 
   0   2  11      115.09      118.12      4.78 o 
   1   2  11        4.26        3.04      1.70 o 
   2   2  11       30.79       32.75      3.06 o 
   3   2  11       57.88       69.45      4.51 o 
  -5   3  11        0.40       -0.58      1.56 o 
  -4   3  11      288.35      276.45      7.27 o 
  -3   3  11       32.12       34.98      2.53 o 
  -2   3  11       56.08       58.74      2.48 o 
  -1   3  11      152.10      145.95      4.27 o 
   0   3  11       46.10       54.49      3.10 o 
   1   3  11       95.67       86.81      4.14 o 
   2   3  11        8.31        7.56      2.14 o 
   3   3  11       11.19       14.55      2.72 o 
  -5   4  11       44.46       35.94      3.75 o 
  -4   4  11        0.35        0.43      1.24 o 
  -3   4  11        1.70        3.12      1.45 o 
  -2   4  11       77.39       83.66      3.07 o 
  -1   4  11        1.99        2.08      0.99 o 
   0   4  11      473.15      457.68     13.07 o 
   1   4  11      219.68      209.01      7.53 o 
   2   4  11      284.18      296.55     10.82 o 
   3   4  11        1.46        3.57      2.47 o 
  -5   5  11       25.43       19.49      3.32 o 
  -4   5  11      181.27      175.06      6.79 o 
  -3   5  11       12.35       14.32      1.79 o 
  -2   5  11      700.16      664.39     15.81 o 
  -1   5  11       67.89       68.34      2.74 o 
   0   5  11       16.31       15.60      1.50 o 
   1   5  11       82.64       79.42      3.38 o 
   2   5  11       88.12       83.40      7.88 o 
   3   5  11      137.15      154.67      7.43 o 
  -5   6  11        7.21        3.08      2.81 o 
  -4   6  11       96.32       90.28      4.63 o 
  -3   6  11       13.62       11.73      1.71 o 
  -2   6  11        0.19       -0.55      1.25 o 
  -1   6  11      233.58      210.40      6.12 o 
   0   6  11      157.26      148.98      6.20 o 
   1   6  11       13.19       16.56      1.87 o 
   2   6  11        1.65        3.33      1.86 o 
   3   6  11        0.73        4.75      3.43 o 
  -5   7  11        9.25       13.35      3.77 o 
  -4   7  11        0.16        0.76      1.84 o 
  -3   7  11       11.90       14.84      1.86 o 
  -2   7  11      178.47      171.99      5.46 o 
  -1   7  11      107.86      106.82      3.88 o 
   0   7  11       10.24       10.78      1.52 o 
   1   7  11      209.24      199.57      6.72 o 
   2   7  11       18.68       18.69      2.57 o 
   3   7  11       92.11       93.36      6.77 o 
  -4   8  11       30.91       33.88      7.91 o 
  -3   8  11      120.77      117.62      5.42 o 
  -2   8  11      180.74      188.34      7.55 o 
  -1   8  11       45.86       46.08      3.15 o 
   0   8  11       24.87       16.86      2.38 o 
   1   8  11        4.37        4.39      2.22 o 
   2   8  11        1.54        4.44      2.96 o 
  -4   9  11       24.47       18.59      7.45 o 
  -3   9  11      136.24      134.32      6.16 o 
  -2   9  11       15.76       18.57      2.51 o 
  -1   9  11      189.38      182.54      7.13 o 
   0   9  11        2.10        5.95      2.75 o 
   1   9  11      191.55      192.66      7.80 o 
   2   9  11       34.73       32.24      4.08 o 
  -4  10  11        0.02       -0.47      2.17 o 
  -3  10  11       67.61       67.82      4.36 o 
  -2  10  11       74.18       78.99      4.80 o 
  -1  10  11       25.32       27.35      3.50 o 
   0  10  11       71.55       79.36      4.41 o 
   1  10  11        0.63       -0.38      1.60 o 
   2  10  11       35.32       23.61      3.98 o 
  -3  11  11       10.99        7.15      2.34 o 
  -2  11  11        0.78        0.39      1.68 o 
  -1  11  11        0.55       -0.43      1.94 o 
   0  11  11        9.10       10.94      2.36 o 
   1  11  11        0.21        0.04      2.18 o 
  -3  12  11        3.31       11.23      4.69 o 
  -2  12  11      102.69      100.18      5.60 o 
  -1  12  11       19.94       20.48      2.83 o 
   0  12  11      177.45      182.21      8.13 o 
   1  12  11        0.12        2.87      2.08 o 
  -2  13  11        4.40        1.06      2.03 o 
  -1  13  11       63.20       57.99      4.38 o 
   0  13  11       22.93       22.57      3.47 o 
  -4   0  12      375.79      374.28     17.75 o 
  -2   0  12       33.50       29.27      3.51 o 
   0   0  12      908.77      885.16     36.55 o 
   2   0  12       21.24       34.56      6.53 o 
  -5   1  12        3.67        3.78      2.91 o 
  -4   1  12      159.04      156.01      5.60 o 
  -3   1  12       34.66       39.02      3.17 o 
  -2   1  12      257.46      262.21      8.72 o 
  -1   1  12       48.08       49.08      3.37 o 
   0   1  12       16.32       19.40      2.59 o 
   1   1  12      150.61      156.00      6.58 o 
   2   1  12       59.59       54.60      4.15 o 
   3   1  12        0.08        0.70      2.07 o 
  -5   2  12       23.65       24.67      3.36 o 
  -4   2  12       71.91       74.58      3.44 o 
  -3   2  12      261.51      256.23      7.59 o 
  -2   2  12        0.02       -0.39      1.32 o 
  -1   2  12      206.58      217.80      7.68 o 
   0   2  12       31.33       35.86      3.11 o 
   1   2  12       20.20       22.98      2.61 o 
   2   2  12       63.95       63.54      4.34 o 
   3   2  12      156.69      167.39      8.23 o 
  -5   3  12       31.57       37.13      3.91 o 
  -4   3  12       12.23       12.32      2.34 o 
  -3   3  12      107.27       98.75      3.86 o 
  -2   3  12      143.81      141.83      5.63 o 
  -1   3  12       34.94       36.53      2.75 o 
   0   3  12       87.19       90.50      4.39 o 
   1   3  12       95.28       95.10      4.92 o 
   2   3  12        2.16        2.32      1.94 o 
   3   3  12      155.79      162.41      8.22 o 
  -5   4  12        4.78        0.61      1.94 o 
  -4   4  12       13.36        7.81      1.93 o 
  -3   4  12      129.84      137.91      5.21 o 
  -2   4  12        3.82        5.80      1.43 o 
  -1   4  12      320.62      314.99     10.19 o 
   0   4  12        9.27       13.94      2.02 o 
   1   4  12      156.39      166.47      7.04 o 
   2   4  12       12.92       17.11      2.72 o 
   3   4  12       15.57       20.68      3.27 o 
  -5   5  12        3.46        1.31      2.62 o 
  -4   5  12        2.39        0.95      2.20 o 
  -3   5  12      116.42      104.42      4.89 o 
  -2   5  12        6.79        9.43      1.63 o 
  -1   5  12      169.84      175.67      5.46 o 
   0   5  12       88.08       96.59      6.91 o 
   1   5  12       67.87       71.17      4.17 o 
   2   5  12        4.92        2.83      1.92 o 
  -4   6  12      128.11      116.12      6.86 o 
  -3   6  12      154.06      167.46     12.79 o 
  -2   6  12       15.00       13.70      1.71 o 
  -1   6  12      179.73      177.47      6.89 o 
   0   6  12        0.34       -0.39      1.53 o 
   1   6  12       64.10       62.97      4.36 o 
   2   6  12       82.08       92.88      5.39 o 
  -4   7  12        4.00        1.51      2.25 o 
  -3   7  12       44.86       43.26      3.36 o 
  -2   7  12      362.58      337.89      9.91 o 
  -1   7  12        0.87       -0.61      1.80 o 
   0   7  12      101.12       94.56      3.83 o 
   1   7  12       24.02       18.59      2.52 o 
   2   7  12      278.70      292.21     14.11 o 
  -4   8  12       45.62       39.75      6.09 o 
  -3   8  12      127.49      113.06      5.62 o 
  -2   8  12        1.64        3.14      1.75 o 
  -1   8  12      150.65      145.93      6.46 o 
   0   8  12       24.01       22.65      4.96 o 
   1   8  12       26.38       36.67      3.98 o 
   2   8  12       57.41       49.82      5.17 o 
  -4   9  12       34.79       32.46      3.99 o 
  -3   9  12       34.98       39.41      3.44 o 
  -2   9  12       10.49       11.14      2.30 o 
  -1   9  12        1.53        1.77      1.87 o 
   0   9  12       97.48      100.22      8.38 o 
   1   9  12        2.42        3.50      3.54 o 
  -3  10  12       16.99       17.40      2.87 o 
  -2  10  12       13.53       10.23      2.56 o 
  -1  10  12       61.52       71.84      4.45 o 
   0  10  12       25.50       31.75      3.12 o 
   1  10  12       21.77       22.35      3.88 o 
  -3  11  12       78.01       76.73      5.12 o 
  -2  11  12       29.02       30.31      3.55 o 
  -1  11  12        3.66        6.47      2.59 o 
   0  11  12        3.08        2.69      2.04 o 
   1  11  12       16.79       16.48      3.64 o 
  -2  12  12       30.34       33.84      4.94 o 
  -1  12  12      102.23       96.05      5.81 o 
   0  12  12       54.33       53.58      5.21 o 
  -3   0  13        0.05        2.47      2.40 o 
  -1   0  13      299.99      310.89     16.48 o 
   1   0  13        7.58       16.62      3.74 o 
  -4   1  13        4.13        2.66      2.21 o 
  -3   1  13      354.73      371.52     12.60 o 
  -2   1  13      200.01      189.10      7.73 o 
  -1   1  13       19.14       22.95      2.57 o 
   0   1  13      187.36      194.86     10.38 o 
   1   1  13       37.36       31.13      3.13 o 
   2   1  13      125.29      126.60      6.73 o 
  -4   2  13       22.51       28.05      3.90 o 
  -3   2  13        0.54        1.25      2.00 o 
  -2   2  13      138.44      142.03      6.19 o 
  -1   2  13      202.72      199.06      7.69 o 
   0   2  13        5.32        4.62      1.87 o 
   1   2  13        8.99       11.39      2.34 o 
   2   2  13        2.92        4.42      2.26 o 
  -4   3  13        1.50        1.33      1.99 o 
  -3   3  13       31.45       29.19      2.79 o 
  -2   3  13       28.99       31.71      2.95 o 
  -1   3  13       18.41       23.44      4.03 o 
   0   3  13      108.36      115.41      5.51 o 
   1   3  13       22.60       34.15      3.77 o 
   2   3  13       21.11       29.79      3.43 o 
  -4   4  13      115.72      119.09      8.54 o 
  -3   4  13        0.00        7.12      2.30 o 
  -2   4  13       17.89       21.52      2.79 o 
  -1   4  13        0.79        2.23      1.63 o 
   0   4  13       24.06       23.51      2.55 o 
   1   4  13      106.51       96.40      5.27 o 
   2   4  13       20.81       24.08      3.37 o 
  -4   5  13       21.21       18.96      3.00 o 
  -3   5  13       46.93       44.74      3.44 o 
  -2   5  13       20.28       21.51      2.38 o 
  -1   5  13        4.57        6.30      1.77 o 
   0   5  13      323.79      316.97     14.43 o 
   1   5  13        1.21        5.41      2.95 o 
   2   5  13       76.10       69.85      4.93 o 
  -4   6  13        2.02        6.81      3.56 o 
  -3   6  13        2.45        4.27      1.93 o 
  -2   6  13       22.84       26.94      2.86 o 
  -1   6  13       18.01       19.42      2.66 o 
   0   6  13      104.49      108.97      6.20 o 
   1   6  13      112.40      116.45      6.20 o 
   2   6  13        6.96        8.50      3.09 o 
  -4   7  13        0.76        4.79      4.46 o 
  -3   7  13       63.44       70.18      5.14 o 
  -2   7  13       16.71       13.54      2.86 o 
  -1   7  13       61.79       60.79      4.86 o 
   0   7  13        2.06        1.96      2.21 o 
   1   7  13       10.08       20.22      3.69 o 
  -3   8  13       54.68       44.36      4.33 o 
  -2   8  13       58.14       45.87     12.69 o 
  -1   8  13       72.20       75.82      5.97 o 
   0   8  13        3.13        1.69      2.23 o 
   1   8  13       21.57       19.98      3.80 o 
  -3   9  13       34.43       38.36      4.35 o 
  -2   9  13        0.35       -0.90      2.18 o 
  -1   9  13       25.57       29.25      3.90 o 
   0   9  13      141.45      141.68      8.03 o 
   1   9  13       60.74       54.76     12.82 o 
  -2  10  13      152.29      146.80      9.01 o 
  -1  10  13       22.28       22.80      3.70 o 
   0  10  13       17.93       20.16      3.74 o 
  -1  11  13        2.32        4.60      2.83 o 
  -4   0  14       40.97       40.72      7.38 o 
  -2   0  14       35.65       34.16      4.49 o 
   0   0  14      411.65      453.04     22.78 o 
  -4   1  14       86.37       90.97     11.46 o 
  -3   1  14        5.56        8.57      2.42 o 
  -2   1  14        5.81       10.99      2.19 o 
  -1   1  14       30.75       27.31      2.88 o 
   0   1  14       83.28       88.05      6.20 o 
   1   1  14       85.50       88.50      5.44 o 
  -4   2  14       10.91       15.42      3.80 o 
  -3   2  14        4.43       10.62      2.35 o 
  -2   2  14      127.91      122.51      5.80 o 
  -1   2  14        2.55        7.65      2.12 o 
   0   2  14      134.19      141.47      8.18 o 
   1   2  14        0.73        2.47      2.23 o 
  -4   3  14        6.94        4.31      2.93 o 
  -3   3  14       50.19       54.31      4.06 o 
  -2   3  14       11.19       11.83      2.96 o 
  -1   3  14      114.80      105.83      5.51 o 
   0   3  14      140.53      141.59      6.99 o 
   1   3  14      165.98      165.70      8.10 o 
  -4   4  14       24.94       24.44      6.99 o 
  -3   4  14      163.09      155.43      7.14 o 
  -2   4  14       11.43       14.77      2.39 o 
  -1   4  14        8.83       13.09      2.61 o 
   0   4  14       17.31       20.99      3.77 o 
   1   4  14        0.02        0.26      1.90 o 
  -3   5  14        0.77        3.75      1.94 o 
  -2   5  14       23.84       21.75      2.66 o 
  -1   5  14        7.15       13.65      3.18 o 
   0   5  14        9.80       13.07      2.45 o 
   1   5  14      119.21      118.37      6.80 o 
  -3   6  14       11.77       17.93      3.64 o 
  -2   6  14        2.18        1.75      2.12 o 
  -1   6  14       13.36       13.36      2.93 o 
   0   6  14       54.17       53.65      4.80 o 
   1   6  14       42.68       38.92      4.56 o 
  -3   7  14      119.26       99.79      6.93 o 
  -2   7  14        0.76        5.89      2.57 o 
  -1   7  14       15.53       14.43      3.12 o 
   0   7  14        4.48        4.51      4.26 o 
  -2   8  14       31.26       30.33      4.98 o 
  -1   8  14        6.77        7.88      4.14 o 
   0   8  14       80.19       94.24      7.02 o 
  -1   9  14        1.98        3.34      2.63 o 
  -3   0  15      152.17      134.68      9.80 o 
  -1   0  15       74.08       85.29      7.33 o 
  -3   1  15        0.45        0.46      2.94 o 
  -2   1  15       22.48       20.77      3.55 o 
  -1   1  15      159.80      152.75      7.31 o 
   0   1  15       28.34       26.27      3.21 o 
  -3   2  15       36.47       32.80      3.61 o 
  -2   2  15        2.00       -0.63      1.74 o 
  -1   2  15        0.75        3.04      2.01 o 
   0   2  15       28.69       36.65      3.67 o 
  -3   3  15        0.25       -2.23      2.23 o 
  -2   3  15       11.79       15.64      2.64 o 
  -1   3  15       16.56       16.34      2.70 o 
   0   3  15      153.92      172.84      8.36 o 
  -3   4  15        3.39        2.38      2.45 o 
  -2   4  15       53.06       51.73      4.28 o 
  -1   4  15       24.37       21.64      3.49 o 
   0   4  15        2.50        2.55      2.62 o 
  -2   5  15       91.82       90.96      6.56 o 
  -1   5  15        7.21        7.36      2.91 o 
   0   5  15       38.57       54.35      6.87 o 
  -2   6  15        0.94       -0.68      2.33 o 
  -1   6  15        6.48        8.44      2.93 o 
                                                 
